# Supplementary material for: Transcriptome analysis of Thevetia peruviana cell suspensions treated with methyl jasmonate reveals genes involved in phenolics, flavonoids and cardiac glycosides biosynthesis
Source: Front Plant Sci. 2025 May 26;16:1593315. doi: 10.3389/fpls.2025.1593315 (PMC12146404; doi:10.3389/fpls.2025.1593315)
Supplement: Supplementary Table 3 — Sequencing of primers to qPCR. [file Table6.xlsx]

## Sheet: Hoja1
Table S2. Sequence primers to RT-qPCR.
ID	Gen Name	Protein Name	Log FC	Transcript name of T. peruviana	Primers	Tm	%GC	Length
								(bp)
1	COMT	Caffeoyl-CoA O-methyltransferase	1.24742	TRINITY_DN8397_c0_g1	5’-TCTTTTGCCCTGAGGAGAGA-3’	60.1	50	169
					5’-GCAGAAGAAATCTGGCGTTC-3’	60	50
2	CAD	Cinnamyl-alcohol dehydrogenase	2.46147	TRINITY_DN11563_c0_g1	5’-TTTGATTGCTCACCTTTGTTGT-3’	59.7	36.4	55
					5’-ATTTCATTATTACTCCACACGGTTT-3’	59.2	32
3	FLS	Flavonol synthase	0.954609	TRINITY_DN7486_c1_g1	5’-TTCTCTCTTTGTGCGTGTGG-3’	60	50	99
					5’-ATTCCCCCAAGTTCAAAACC-3’	60	45
4	2CDMD4PC	2-C-methyl-D-erythritol 4-phosphate cytidylyltransferase	-1.38822	TRINITY_DN2394_c0_g1	5’-ACAACATCGGACAATGCAAA-3’	60	50	83
					5’-CTGCAGGAGGTGACAGTGAA-3’	60	45
5	CACS	CACS Clathrin adaptor complex subunit	0.354009	TRINITY_DN13205_c0_g1	5’-CTGATGCTTTTTGCCTGACA-3’	60	45	127
					5’-CACTTAGCACAGTGGCCAAA-3’	59.9	50
6	LAMT	Loganic acid O-methyltransferase	2.46052	TRINITY_DN8413_c0_g1	5´-CTGAAATGTGGAAGGGTTTCATGG-3'	61.5	44	105
					5´- AGGAGTTATAGATGCAGCGAAGGAT-3´	61.5	44
7	BHLH5	Transcriptional Factor BHLH5	1.76622	TRINITY_DN5332_c0_g1	5´- TTTCCCATCTCCTTACGGTCT- 3´	59.9	47.6	142
					5´- AACTCTTCGCTCGACTCTGC-3´	59.9	44
8	GS	Geraniol Synthase	2.14819	TRINITY_DN3687_c1_g1	5´- TGTATGAAGCGTCCTACTTAGCAGCA-3´	64	46.2	80
					5´- TTTGAGGTTAGCTTTGGTGAACTCCG- 3´	63.6	46.2
9	LS	Lupeol Synthase	4.30008	TRINITY_DN3698_c0_g2	5´- ATCACCTTCTGCAATCTTCAGCTTC-3´	64.2	44	112
					5´- GAATCTTTCATCAATCCCACCTG- 3´	64.2	44
10	CRAS	Alfa amirin synthase	4.13461	TRINITY_DN1358_c0_g3	5´- CATCCAGGTCACCGTGAGAAAGAGA-3´	64	52	87
					5´- TGAACCATCAGGCCATTGTCTTCCT- 3´	64.3	48
11	PHL11	Transcriptional Factor type MYB (PHL11)	-2.29937	TRINITY_DN5348_c0_g1	5´- TGCTGGGATTATTCACATCAACTGA-3´	63.1	40	93
					5´- TACAGATGAGGATAGAGGCTCAAGG-3´	63.6	48
12	SCL14	Scarecrow-like protein 14.	2.15682	TRINITY_DN6199_c0_g1	5´- GGCATTACTTTCTCGATGATCCCAG-3´	64.1	48	129
					5´- TTCTACAAAGTGCTCCATGACCAAC-3´	64	44
13	JAZ5	osJAZ5 Jasmonate ZIM domain-containing protein 5	1.61134	TRINITY_DN478_c0_g1	5´- TTATGCCCTCTCCTCTCTTTCACAT- 3´	63.9	44	134
					5´- CCGCCAGCCCAAATTCTTGATTATA-3´	64.3	44
14	RAV1	Transcriptional Factor RAV1	1.30898	TRINITY_DN68073_c3_g1	5´- ATACGGATGCGGAGGATACACTAAA-3´	64.1	44	118
					5´- GGAAAGTAAGAAGAGCAACCAACCA- 3´	64	44
15	SAND	SAND family protein	0.05551	TRINITY_DN5262_c0_g1	5’-CTCAGTAACCGACTGCGACA-3’	60	55	145
					5’-TTCTCCGCTTTCCATAATGC-3’	60.2	45

## Sheet: Hoja2
	1	CCOAOMT1	Caffeoyl-CoA O-methyltransferase		CCOAOMT1: Caffeoyl-CoA O-methyltransferase
	2	CAD	Cinnamyl-alcohol dehydrogenase		CAD: Cinnamyl-alcohol dehydrogenase
	3	FLS	Flavonol synthase		FLS: Flavonol synthase
	4	2CDMD4PC	2-C-methyl-D-erythritol 4-phosphate cytidylyltransferase		2CDMD4PC: 2-C-methyl-D-erythritol 4-phosphate cytidylyltransferase
	5	CACS	CACS Clathrin adaptor complex subunit		CACS: CACS Clathrin adaptor complex subunit
	6	LAMT	Loganic acid O-methyltransferase		LAMT: Loganic acid O-methyltransferase
	7	BHLH5	Transcriptional Factor BHLH5		BHLH5: Transcriptional Factor BHLH5
	8	GS	Geraniol Synthase		GS: Geraniol Synthase
	9	LS	Lupeol Synthase		LS: Lupeol Synthase
	10	CRAS	Alfa amirin synthase		CRAS: Alfa amirin synthase
	11	PHL11	Transcriptional Factor type MYB (PHL11)		PHL11: Transcriptional Factor type MYB (PHL11)
	12	SCL14	Scarecrow-like protein 14.		SCL14: Scarecrow-like protein 14.
	13	JAZ5	osJAZ5 Jasmonate ZIM domain-containing protein 5		JAZ5: osJAZ5 Jasmonate ZIM domain-containing protein 5
	14	RAV1	Transcriptional Factor RAV1		RAV1: Transcriptional Factor RAV1
	15	SAND	SAND family protein		SAND: SAND family protein
