# Supplementary material for: Transcriptome analysis of Thevetia peruviana cell suspensions treated with methyl jasmonate reveals genes involved in phenolics, flavonoids and cardiac glycosides biosynthesis
Source: Front Plant Sci. 2025 May 26;16:1593315. doi: 10.3389/fpls.2025.1593315 (PMC12146404; doi:10.3389/fpls.2025.1593315)
Supplement: Supplementary Table 4 — Differential expressed anotated gens. [file Table7.xlsx]

## Sheet: 06 Tabla S6 Diferential Express
N	logFC	AveExpr	t	P.Value	adj.P.Val	gene	DB	Protein.names	Pathway
41	4.78915	1.82946	20.4903	6.91059e-07	0.000426311	TRINITY_DN831_c4_g1	UPROT	UDP glycosyltransferase 9 (CrUGT9) (EC 2.4.1.-)
1017	4.7524	-2.36821	6.97892	0.000300914	0.00766531	TRINITY_DN8693_c0_g1	UPROT	Trichome differentiation protein GL1 (Myb-related protein 0) (AtMYB0) (Protein GLABRA 1) (Protein GLABROUS 1) (R2R3-MYB transcription factor GL1)	cell differentiation [GO:0030154]; cell fate specification [GO:0001708]; gibberellic acid mediated signaling pathway [GO:0009740]; jasmonic acid mediated signaling pathway [GO:0009867]; regulation of protein localization [GO:0032880]; regulation of trichome morphogenesis [GO:2000039]; trichome differentiation [GO:0010026]; trichome patterning [GO:0048629]
42	4.72296	1.40612	20.4262	7.00994e-07	0.000426311	TRINITY_DN17042_c0_g1	UPROT	UDP glycosyltransferase 9 (CrUGT9) (EC 2.4.1.-)
630	4.65247	-0.433402	8.70004	9.01043e-05	0.00371207	TRINITY_DN6492_c0_g1	UPROT	Transcription factor bHLH18 (Basic helix-loop-helix protein 18) (AtbHLH18) (bHLH 18) (Transcription factor EN 28) (bHLH transcription factor bHLH018)	regulation of transcription, DNA-templated [GO:0006355]
2322	4.39574	-1.51501	4.35953	0.00321019	0.035719	TRINITY_DN5305_c0_g1	UPROT	Raucaffricine-O-beta-D-glucosidase (Raucaffricine beta-glucosidase) (RsRG) (EC 3.2.1.125) (Vomilenine glucosyltransferase) (RsVGT) (EC 2.4.1.219)	alkaloid biosynthetic process [GO:0009821]; carbohydrate metabolic process [GO:0005975]
18	4.33241	3.79822	25.203	2.01898e-07	0.00029164	TRINITY_DN6948_c0_g1	UPROT	Respiratory burst oxidase homolog protein B (EC 1.11.1.-) (EC 1.6.3.-) (NADPH oxidase RBOHB) (StRBOHB)
616	4.30008	1.02202	8.71957	8.70423e-05	0.00366824	TRINITY_DN3698_c0_g2	UPROT	Lupeol synthase (EC 5.4.99.41)	pentacyclic triterpenoid biosynthetic process [GO:0019745]
1361	3.97691	-0.999214	6.04662	0.000610012	0.0116164	TRINITY_DN10146_c0_g1	UPROT	IQ domain-containing protein IQM1 (IQ motif-containing protein 1) IQ domain-containing protein IQM2 (IQ motif-containing protein 2)	regulation of stomatal movement [GO:0010119]
169	3.91459	3.86952	13.104	8.57864e-06	0.00131778	TRINITY_DN68028_c0_g1	UPROT	Shikimate O-hydroxycinnamoyltransferase (EC 2.3.1.133) (Hydroxycinnamoyl transferase) (Hydroxycinnamoyl-Coenzyme A shikimate/quinate hydroxycinnamoyltransferase)
117	3.87708	5.34171	14.5181	4.76129e-06	0.00104868	TRINITY_DN82592_c0_g1	PFAM	mRNA, 952 bp sequence (uncharacterized protein LOC107824547)
11	-2.0008	6.4588	-25.749	1.52053e-07	0.00029164	TRINITY_DN3319_c2_g1	NA	NA	NA
1818	3.82453	1.03996	5.0648	0.00148753	0.0211783	TRINITY_DN4893_c0_g1	UPROT	ACT domain-containing protein ACR2 (Protein ACT DOMAIN REPEATS 2)
13	3.29599	2.77276	25.8291	1.63097e-07	0.00029164	TRINITY_DN2375_c1_g2	NA	NA	NA
1432	3.71641	-1.99822	5.85435	0.000707726	0.0128037	TRINITY_DN28243_c0_g1	UPROT	Cyclin-A2-4 (G2/mitotic-specific cyclin-A2-4) (CycA2;4)	cell division [GO:0051301]; mitotic cell cycle phase transition [GO:0044772]; regulation of cyclin-dependent protein serine/threonine kinase activity [GO:0000079]; regulation of G2/M transition of mitotic cell cycle [GO:0010389]; stomatal complex development [GO:0010374]
15	2.10781	4.9511	25.2466	1.7157e-07	0.00029164	TRINITY_DN2570_c0_g3	NA	NA	NA
16	3.67519	3.00816	25.5811	1.77216e-07	0.00029164	TRINITY_DN8469_c1_g1	UPROT	60S ribosomal protein L19-2	translation [GO:0006412]
1	3.66229	7.45351	35.6362	2.5613e-08	0.00029164	TRINITY_DN4350_c0_g1	UPROT PFAM	SAGA-associated factor 29 homolog A (AtSGF29a) (29 kDa SAGA-associated factor homolog A) Uncharacterized protein At3g48200 AT5g13210/T31B5_30 Uncharacterized protein T24C20_80	histone H3 acetylation [GO:0043966]; response to salt stress [GO:0009651]
1471	3.66161	-0.561064	5.74106	0.000779481	0.0137295	TRINITY_DN4122_c0_g3	UPROT	Calmodulin (CaM)
500	3.62379	-1.59078	9.38676	5.52087e-05	0.00287335	TRINITY_DN70734_c0_g1	UPROT	Membrane protein PM19L (PM19-like protein 1) (OsPM19L1)
20	3.7047	2.89275	24.6832	2.18621e-07	0.00029164	TRINITY_DN127_c1_g1	NA	NA	NA
1986	3.58638	-2.14498	4.7744	0.00195405	0.0254589	TRINITY_DN9035_c0_g1	UPROT	Multicopper oxidase LPR1 homolog 1 (EC 1.-.-.-)
22	2.99111	3.96206	23.8848	2.51537e-07	0.000303593	TRINITY_DN2375_c1_g1	NA	NA	NA
1174	3.56303	1.67621	6.46895	0.000415487	0.00916799	TRINITY_DN858_c0_g1	KOG	At2g35290	NA
1950	3.54984	-1.52596	4.83141	0.00183854	0.0244104	TRINITY_DN27565_c0_g1	UPROT	ABC transporter C family member 3 (ABC transporter ABCC.3) (AtABCC3) (EC 7.6.2.2) (ATP-energized glutathione S-conjugate pump 3) (Glutathione S-conjugate-transporting ATPase 3) (Multidrug resistance-associated protein 3)	transmembrane transport [GO:0055085]
25	2.23632	4.25805	22.2783	3.5772e-07	0.000377782	TRINITY_DN69441_c0_g1	NA	NA	NA
2430	3.52353	-3.50988	4.15991	0.00375018	0.0399052	TRINITY_DN70840_c0_g1	UPROT	Subtilisin-like protease SBT5.6 (EC 3.4.21.-) (Subtilase subfamily 5 member 6) (AtSBT5.6)
83	3.51133	3.82349	16.053	2.60516e-06	0.000786927	TRINITY_DN34_c0_g1	UPROT	ATP-dependent 6-phosphofructokinase 3 (ATP-PFK 3) (Phosphofructokinase 3) (EC 2.7.1.11) (Phosphohexokinase 3)	cellular response to hypoxia [GO:0071456]; fructose 6-phosphate metabolic process [GO:0006002]; glycolytic process [GO:0006096]; root epidermal cell differentiation [GO:0010053]
675	3.49789	1.53587	8.36529	0.000103433	0.00397816	TRINITY_DN9463_c1_g1	UPROT	Pyruvate kinase, cytosolic isozyme (PK) (EC 2.7.1.40)	glycolytic process [GO:0006096]
1801	3.46491	0.218376	5.07053	0.00143881	0.0206853	TRINITY_DN7004_c0_g1	PFAM	NAD(P)-binding Rossmann-fold superfamily protein
3384	3.46227	-1.98155	3.18013	0.012107	0.0925686	TRINITY_DN4615_c0_g2	UPROT	Subtilisin-like protease 4 (SbtM4) (Subtilase 4) (EC 3.4.21.-)	arbuscular mycorrhizal association [GO:0036377]; response to symbiotic bacterium [GO:0009609]; response to symbiotic fungus [GO:0009610]
31	1.88501	9.54064	20.4576	5.74824e-07	0.000426311	TRINITY_DN47493_c0_g1	NA	NA	NA
8	3.42647	2.82317	26.9079	1.29726e-07	0.00029164	TRINITY_DN4769_c0_g1	UPROT	Cytochrome P450 81Q32 (CrCYP81Q32) (EC 1.14.-.-)
3331	3.36838	-0.24759	3.21315	0.0115081	0.0893642	TRINITY_DN20463_c0_g1	PFAM	Rhamnogalacturonan endolyase (EC 4.2.2.23)	carbohydrate metabolic process [GO:0005975]
1381	3.35008	2.12682	5.93854	0.000639168	0.0119914	TRINITY_DN1032_c0_g4	UPROT PFAM	Transcription factor MYB102 (Myb-related protein 102) (AtMYB102) (Myb-related protein M4) (AtM4) Myb-like protein P	defense response [GO:0006952]; regulation of transcription, DNA-templated [GO:0006355]; response to osmotic stress [GO:0006970]; response to wounding [GO:0009611]
35	3.1965	3.43476	20.4315	6.32125e-07	0.000426311	TRINITY_DN955_c0_g1	NA	NA	NA
2418	3.28494	-1.55744	4.15345	0.00370287	0.0395848	TRINITY_DN36508_c0_g1	UPROT	Raucaffricine-O-beta-D-glucosidase (Raucaffricine beta-glucosidase) (RsRG) (EC 3.2.1.125) (Vomilenine glucosyltransferase) (RsVGT) (EC 2.4.1.219)	alkaloid biosynthetic process [GO:0009821]; carbohydrate metabolic process [GO:0005975]
37	-2.671	4.14254	-20.2715	6.3693e-07	0.000426311	TRINITY_DN3980_c0_g1	NA	NA	NA
2046	3.28029	4.15414	4.67214	0.00211793	0.026787	TRINITY_DN4764_c0_g2	UPROT	Probable WRKY transcription factor 53 (WRKY DNA-binding protein 53)	defense response to bacterium [GO:0042742]; leaf senescence [GO:0010150]; positive regulation of transcription, DNA-templated [GO:0045893]; regulation of defense response [GO:0031347]; regulation of jasmonic acid mediated signaling pathway [GO:2000022]; response to bacterium [GO:0009617]; response to chitin [GO:0010200]; response to hydrogen peroxide [GO:0042542]; response to ozone [GO:0010193]; …
39	2.22705	2.82859	19.9108	6.85809e-07	0.000426311	TRINITY_DN4845_c0_g1	NA	NA	NA
40	2.78209	8.08892	20.0301	6.88151e-07	0.000426311	TRINITY_DN2801_c1_g1	NA	NA	NA
342	3.26266	2.20336	10.4858	2.89463e-05	0.00219253	TRINITY_DN1069_c0_g1	UPROT	Probable trehalose-phosphate phosphatase E (AtTPPE) (EC 3.1.3.12) (Trehalose 6-phosphate phosphatase)	trehalose biosynthetic process [GO:0005992]
2795	3.23308	2.97959	3.70821	0.0061635	0.0570146	TRINITY_DN2684_c0_g1	UPROT	UDP-glycosyltransferase 90A1 (EC 2.4.1.-)
3217	3.2254	-3.99347	3.31271	0.0100085	0.0805064	TRINITY_DN49326_c0_g2	UPROT	Peroxidase 41 (Atperox P41) (EC 1.11.1.7)	hydrogen peroxide catabolic process [GO:0042744]; response to oxidative stress [GO:0006979]
44	2.86772	0.259793	19.7616	7.48709e-07	0.00044132	TRINITY_DN2121_c0_g1	NA	NA	NA
2636	3.18316	-2.07308	3.8925	0.00494038	0.0484593	TRINITY_DN82712_c0_g1	UPROT	Coniferyl alcohol acyltransferase (PhCFAT) (EC 2.3.1.-) ((E)-cinnamyl alcohol acyltransferase) (EC 2.3.1.224) ((E)-sinapoyl alcohol acyltransferase) (EC 2.3.1.-) (Geraniol acyltransferase) (EC 2.3.1.-) (Octan-1-ol acyltransferase) (EC 2.3.1.-)	circadian rhythm [GO:0007623]; green leaf volatile biosynthetic process [GO:0010597]; phenylpropanoid biosynthetic process [GO:0009699]; response to ethylene [GO:0009723]
1127	3.16337	4.49015	6.54183	0.000379726	0.0086971	TRINITY_DN69465_c2_g1	PFAM	RING-type E3 ubiquitin transferase (EC 2.3.2.27)
1208	3.15471	4.16793	6.3479	0.000444613	0.00952465	TRINITY_DN24782_c2_g1	UPROT	Inositol-3-phosphate synthase (MIP synthase) (EC 5.5.1.4) (Myo-inositol 1-phosphate synthase) (IPS) (MI-1-P synthase)	inositol biosynthetic process [GO:0006021]; phospholipid biosynthetic process [GO:0008654]
50	3.15368	4.0338	18.5279	1.11006e-06	0.000557508	TRINITY_DN7942_c0_g1	UPROT	Protein DETOXIFICATION 33 (AtDTX33) (Multidrug and toxic compound extrusion protein 33) (MATE protein 33)
929	3.15353	-0.891309	7.15698	0.000235135	0.00656358	TRINITY_DN5399_c0_g1	UPROT	Paired amphipathic helix protein Sin3-like 4	histone deacetylation [GO:0016575]; negative regulation of transcription by RNA polymerase II [GO:0000122]
4580	3.13155	-1.53643	2.3656	0.0355635	0.200905	TRINITY_DN845_c0_g2	UPROT	Raucaffricine-O-beta-D-glucosidase (Raucaffricine beta-glucosidase) (RsRG) (EC 3.2.1.125) (Vomilenine glucosyltransferase) (RsVGT) (EC 2.4.1.219)	alkaloid biosynthetic process [GO:0009821]; carbohydrate metabolic process [GO:0005975]
51	2.61737	4.56421	18.3554	1.12718e-06	0.000557508	TRINITY_DN667_c1_g1	NA	NA	NA
52	-4.63642	1.39346	-18.7872	1.13204e-06	0.000557508	TRINITY_DN28160_c0_g1	NA	NA	NA
95	3.12401	6.33095	15.3889	3.2299e-06	0.000870904	TRINITY_DN2650_c0_g1	UPROT	Pentatricopeptide repeat-containing protein At1g11290, chloroplastic (Protein CHLORORESPIRATORY REDUCTION 22) NADP-dependent malic enzyme (NADP-ME) (EC 1.1.1.40)	mRNA modification [GO:0016556]; mRNA processing [GO:0006397]
1727	3.10794	-1.24561	5.18796	0.00124692	0.0187119	TRINITY_DN22947_c1_g1	UPROT	2-alkenal reductase (NADP(+)-dependent) (EC 1.3.1.102) (Alkenal double bound reductase) (Allylic alcohol dehydrogenase 1) (allyl-ADH1) (Flavin-free double bond reductase) (NtDBR) (Pulegone reductase) (NtRed-1)
3268	3.10404	-1.93191	3.25315	0.0106724	0.0845057	TRINITY_DN112049_c0_g1	UPROT	Glucan endo-1,3-beta-glucosidase 8 (EC 3.2.1.39) ((1->3)-beta-glucan endohydrolase 8) ((1->3)-beta-glucanase 8) (Beta-1,3-endoglucanase 8) (Beta-1,3-glucanase 8)	carbohydrate metabolic process [GO:0005975]; defense response [GO:0006952]; plant-type cell wall organization [GO:0009664]
619	3.09576	0.641044	8.5673	8.80083e-05	0.00369314	TRINITY_DN6213_c0_g1	PFAM	At1g80930/F23A5_23 (F23A5.29 protein) (MIF4G domain-containing protein / MA3 domain-containing protein)	mRNA splicing, via spliceosome [GO:0000398]; regulation of translation [GO:0006417]
3538	3.09414	-0.119535	3.0375	0.0140893	0.103032	TRINITY_DN23222_c1_g1	UPROT	Ethylene-responsive transcription factor ERF098	ethylene-activated signaling pathway [GO:0009873]; response to chitin [GO:0010200]
4	3.093	8.04957	27.6203	1.08768e-07	0.00029164	TRINITY_DN2591_c0_g2	UPROT	Pleiotropic drug resistance protein 1 (NtPDR1)
450	3.07504	1.1671	9.63626	4.58019e-05	0.0026444	TRINITY_DN57160_c0_g1	UPROT	26.5 kDa heat shock protein, mitochondrial (AtHsp26.5)
60	2.10795	5.14802	17.6582	1.36296e-06	0.00056161	TRINITY_DN2872_c0_g1	NA	NA	NA
530	3.07404	0.770645	9.14148	6.13961e-05	0.00301579	TRINITY_DN3578_c0_g1	UPROT	Probable WRKY transcription factor 13 (WRKY DNA-binding protein 13)	positive regulation of sclerenchyma cell differentiation [GO:1904369]; positive regulation of transcription, DNA-templated [GO:0045893]; regulation of lignin biosynthetic process [GO:1901141]; stress response to cadmium ion [GO:1990170]
2248	3.07013	0.731686	4.36957	0.0028662	0.0329613	TRINITY_DN4840_c0_g1	UPROT	Ethylene-responsive transcription factor ERF018	cell division [GO:0051301]; defense response to insect [GO:0002213]; ethylene-activated signaling pathway [GO:0009873]; phloem or xylem histogenesis [GO:0010087]; response to wounding [GO:0009611]
3916	3.01957	-3.45921	2.78735	0.0195281	0.129085	TRINITY_DN7638_c2_g1	UPROT	Transcription factor MYB41 (Myb-related protein 41) (AtMYB41)	cuticle hydrocarbon biosynthetic process [GO:0006723]; multidimensional cell growth [GO:0009825]; negative regulation of transcription, DNA-templated [GO:0045892]; regulation of primary metabolic process [GO:0080090]; regulation of raffinose metabolic process [GO:0080091]; response to chitin [GO:0010200]
832	3.0063	-2.11946	7.52672	0.000177208	0.00550991	TRINITY_DN5030_c0_g1	UPROT	Cytochrome P450 CYP749A22 (EC 1.14.-.-) (Cytochrome P450 CYP749A20)
1146	2.99086	4.69086	6.48573	0.000391974	0.00886259	TRINITY_DN48057_c0_g1	UPROT	Early light-induced protein, chloroplastic (ELIP)
526	2.98883	1.96885	9.15415	6.05337e-05	0.00299571	TRINITY_DN11472_c0_g1	UPROT	Transcription factor JUNGBRUNNEN 1 (NAC domain-containing protein 42) (ANAC042)	anthocyanin-containing compound biosynthetic process [GO:0009718]; camalexin biosynthetic process [GO:0010120]; hyperosmotic salinity response [GO:0042538]; leaf senescence [GO:0010150]; negative regulation of leaf senescence [GO:1900056]; proline biosynthetic process [GO:0006561]; trehalose biosynthetic process [GO:0005992]
67	-4.98032	4.25002	-17.7749	1.59092e-06	0.000602291	TRINITY_DN2736_c0_g1	NA	NA	NA
68	4.2927	0.525373	17.6457	1.5921e-06	0.000602291	TRINITY_DN69399_c0_g1	NA	NA	NA
69	2.49829	5.37508	17.1981	1.62803e-06	0.000606823	TRINITY_DN15061_c2_g1	NA	NA	NA
944	2.97439	0.874734	7.07534	0.000246567	0.00676825	TRINITY_DN1909_c0_g2	UPROT	Flavonol synthase/flavanone 3-hydroxylase (FLS) (EC 1.14.11.9) (EC 1.14.20.6)
1077	2.97272	2.96682	6.64996	0.000342976	0.00823988	TRINITY_DN111085_c1_g1	UPROT	E3 ubiquitin-protein ligase PUB23 (EC 2.3.2.27) (Plant U-box protein 23) (RING-type E3 ubiquitin transferase PUB23) (U-box domain-containing protein 23)	defense response [GO:0006952]; protein autoubiquitination [GO:0051865]; protein ubiquitination [GO:0016567]; respiratory burst involved in defense response [GO:0002679]; response to chitin [GO:0010200]; response to water deprivation [GO:0009414]
72	2.90902	1.85116	16.907	1.85e-06	0.000652759	TRINITY_DN670_c1_g1	NA	NA	NA
94	2.96636	2.73587	15.3698	3.21556e-06	0.000870904	TRINITY_DN2072_c1_g2	UPROT	Probable linoleate 9S-lipoxygenase 5 (EC 1.13.11.58) (Leaf lipoxygenase)	fatty acid biosynthetic process [GO:0006633]; lipid oxidation [GO:0034440]; oxylipin biosynthetic process [GO:0031408]
2871	2.96324	-0.546977	3.60427	0.00681304	0.0613222	TRINITY_DN1544_c0_g1	UPROT PFAM	Bidirectional sugar transporter SWEET16 (OsSWEET16) Bidirectional sugar transporter SWEET6a (OsSWEET6a)	carbohydrate transport [GO:0008643]
1071	2.96214	-1.57766	6.66963	0.00033737	0.00815156	TRINITY_DN7774_c0_g1	UPROT	2-alkenal reductase (NADP(+)-dependent) (EC 1.3.1.102) (Alkenal double bound reductase) (Allylic alcohol dehydrogenase 1) (allyl-ADH1) (Flavin-free double bond reductase) (NtDBR) (Pulegone reductase) (NtRed-1)
2892	2.95065	-2.97551	3.57957	0.00701157	0.0626419	TRINITY_DN8109_c2_g2	PFAM	Avr9/Cf-9 rapidly elicited protein 1	defense response [GO:0006952]; ethylene-activated signaling pathway [GO:0009873]
77	2.20343	1.73353	16.2694	2.19816e-06	0.000733088	TRINITY_DN5278_c0_g1	NA	NA	NA
91	2.946	6.8215	15.4363	3.13209e-06	0.000870376	TRINITY_DN6617_c0_g1	PFAM	Putative phosphatase
4579	2.91674	-2.04984	2.35019	0.0355397	0.200845	TRINITY_DN6026_c0_g1	UPROT	Tryptophan aminotransferase-related protein 3 (EC 2.6.1.-)
29	2.89725	2.27657	20.853	5.49481e-07	0.000426311	TRINITY_DN3145_c0_g1	PFAM	Elicitor-inducible cytochrome P450 Cytochrome P450
1908	2.87832	-0.707176	4.83357	0.00173514	0.0235559	TRINITY_DN13502_c0_g1	UPROT	Glycerol-3-phosphate acyltransferase 1 (AtGPAT1) (EC 2.3.1.15)	CDP-diacylglycerol biosynthetic process [GO:0016024]; cutin biosynthetic process [GO:0010143]; pollen sperm cell differentiation [GO:0048235]; response to karrikin [GO:0080167]
841	2.87774	0.497231	7.48333	0.000181011	0.00557461	TRINITY_DN7510_c0_g1	UPROT	GEM-like protein 6
126	2.86916	3.88603	14.0811	5.27552e-06	0.0010871	TRINITY_DN7006_c1_g1	UPROT	Probable trehalose-phosphate phosphatase G (AtTPPG) (EC 3.1.3.12) (Trehalose 6-phosphate phosphatase) (Trehalose-phosphate phosphatase 6) Probable trehalose-phosphate phosphatase F (AtTPPF) (EC 3.1.3.12) (Trehalose 6-phosphate phosphatase) (Trehalose-phosphate phosphatase 5)	trehalose biosynthetic process [GO:0005992]
415	2.85568	4.79018	9.8093	4.07913e-05	0.00254655	TRINITY_DN7366_c0_g1	UPROT	60S ribosomal protein L10 (QM protein homolog)	translation [GO:0006412]
2887	2.83312	-2.67397	3.57273	0.00699157	0.0625736	TRINITY_DN13035_c0_g1	UPROT	Serine carboxypeptidase-like 27 (EC 3.4.16.-)
3076	2.81112	-2.18519	3.39612	0.00866713	0.0728614	TRINITY_DN331_c4_g1	UPROT	Fasciclin-like arabinogalactan protein 11	plant-type secondary cell wall biogenesis [GO:0009834]
87	1.71349	3.41975	15.6561	2.67008e-06	0.000786927	TRINITY_DN3107_c0_g1	NA	NA	NA
4564	2.80092	-0.280681	2.34802	0.0351928	0.199552	TRINITY_DN2481_c0_g1	NR	NP_001237485.1	NA
89	3.21193	4.18382	15.6883	2.9098e-06	0.000838088	TRINITY_DN7818_c0_g1	NA	NA	NA
3686	2.79757	-1.72718	2.92669	0.0158307	0.111192	TRINITY_DN7028_c0_g1	UPROT	Cytochrome P450 76T24 (CrCYP76T24) (EC 1.14.-.-)
1776	2.76175	3.99697	5.06984	0.00135823	0.0198077	TRINITY_DN4265_c1_g1	UPROT	Protein JINGUBANG	pollen germination [GO:0009846]
583	2.72839	5.99076	8.70312	7.84727e-05	0.00349503	TRINITY_DN3613_c0_g1	UPROT	Nudix hydrolase 17, mitochondrial (AtNUDT17) (EC 3.6.1.-) Nudix hydrolase 4 (AtNUDT4) (EC 3.6.1.-) (ADP-ribose pyrophosphatase) (EC 3.6.1.13) (NADH pyrophosphatase) (EC 3.6.1.22)	cellular response to hypoxia [GO:0071456]
1369	2.7269	5.50246	5.90144	0.000627833	0.0118843	TRINITY_DN13176_c0_g1	UPROT	Cytochrome P450 94C1 (EC 1.14.14.49) (12-hydroxyjasmonoyl-L-amino acid 12-hydroxylase)	response to wounding [GO:0009611]
71	2.72324	7.54914	17.0642	1.7304e-06	0.000626552	TRINITY_DN23280_c1_g1	UPROT	Serine/threonine-protein kinase OXI1 (EC 2.7.11.1) (AGC serine/threonine-protein kinase subfamily 2 member 1) (Protein OXIDATIVE SIGNAL-INDUCIBLE 1)	cellular response to hypoxia [GO:0071456]; defense response [GO:0006952]; protein phosphorylation [GO:0006468]; response to oxidative stress [GO:0006979]; response to wounding [GO:0009611]
1085	2.71987	0.296026	6.5992	0.000350044	0.0083321	TRINITY_DN6096_c0_g1	UPROT	Phosphoenolpyruvate carboxylase kinase 1 (AtPPCK1) (EC 2.7.11.1)	intracellular signal transduction [GO:0035556]; peptidyl-serine phosphorylation [GO:0018105]; protein autophosphorylation [GO:0046777]; response to cycloheximide [GO:0046898]; response to light stimulus [GO:0009416]
1789	2.71408	-2.44813	5.03896	0.00139428	0.0201824	TRINITY_DN24431_c0_g1	UPROT	S-linalool synthase (EC 4.2.3.25)
2923	2.69586	-3.29909	3.53165	0.00725294	0.064084	TRINITY_DN6972_c1_g1	UPROT	Transcription factor FAMA (Basic helix-loop-helix protein 97) (AtbHLH97) (bHLH 97) (Transcription factor EN 14) (bHLH transcription factor bHLH097)	guard cell differentiation [GO:0010052]; guard cell fate commitment [GO:0010377]; guard mother cell differentiation [GO:0010444]; negative regulation of cell division [GO:0051782]; negative regulation of histone H3-K27 methylation [GO:0061086]; positive regulation of cell differentiation [GO:0045597]; positive regulation of transcription, DNA-templated [GO:0045893]; response to low humidity [GO:0…
98	2.62226	2.8833	15.0175	3.58301e-06	0.000936238	TRINITY_DN2144_c6_g1	NA	NA	NA
2301	2.68752	3.58149	4.27497	0.00307074	0.0344996	TRINITY_DN4358_c0_g1	UPROT	Probable 1-acyl-sn-glycerol-3-phosphate acyltransferase 4 (EC 2.3.1.51) (Lysophosphatidyl acyltransferase 4)	CDP-diacylglycerol biosynthetic process [GO:0016024]
21	2.671	7.33827	23.9161	2.43958e-07	0.000303593	TRINITY_DN491_c0_g1	UPROT	Scopoletin glucosyltransferase (EC 2.4.1.128) (Phenylpropanoid:glucosyltransferase 1)
3509	2.67006	-2.55277	3.02755	0.0136761	0.100825	TRINITY_DN7721_c0_g1	PFAM	At1g22630/F12K8_2 (F12K8.2 protein) (SSUH2-like protein)
102	1.92545	4.72629	14.7696	3.76915e-06	0.000945871	TRINITY_DN8824_c4_g1	NA	NA	NA
4504	2.66477	-0.451327	2.38174	0.033019	0.18973	TRINITY_DN4579_c1_g1	UPROT	Protein NRT1/ PTR FAMILY 6.4 (AtNPF6.4) (Nitrate transporter 1.3)	nitrate assimilation [GO:0042128]; response to nitrate [GO:0010167]
104	1.76231	6.24524	14.6514	3.91501e-06	0.000961171	TRINITY_DN1278_c2_g1	NA	NA	NA
105	3.28965	3.55802	14.8942	3.94389e-06	0.000961171	TRINITY_DN20890_c0_g1	NA	NA	NA
27	2.66016	6.0127	21.2781	4.80553e-07	0.000426311	TRINITY_DN11202_c0_g1	UPROT	Thaumatin-like protein (allergen Act d 2)	defense response to fungus [GO:0050832]; killing of cells of other organism [GO:0031640]
1054	2.65867	5.53055	6.66566	0.000330377	0.00810668	TRINITY_DN3459_c0_g1	UPROT	Probable protein phosphatase 2C 4 (AtPP2C04) (EC 3.1.3.16) (Protein POLTERGEIST-LIKE 5) (Protein phosphatase 2C PLL5) (PP2C PLL5)	leaf development [GO:0048366]; protein dephosphorylation [GO:0006470]
108	3.67587	1.74966	14.8178	4.17592e-06	0.000983677	TRINITY_DN3833_c0_g1	NA	NA	NA
109	-7.71189	-0.828775	-15.3407	4.19129e-06	0.000983677	TRINITY_DN1926_c1_g3	NA	NA	NA
1589	2.65749	-3.50847	5.41331	0.000969938	0.0158097	TRINITY_DN18860_c0_g2	UPROT	Formin-like protein 5 (AtFH5) (AtFORMIN-5) (Formin homology 2 domain-containing protein 5)	actin filament polymerization [GO:0030041]; actin nucleation [GO:0045010]; endosperm development [GO:0009960]; seed morphogenesis [GO:0048317]
826	2.65682	5.10854	7.54491	0.000170224	0.00533314	TRINITY_DN69890_c1_g1	UPROT	Protein DMP5 (AtDMP5)	endomembrane system organization [GO:0010256]
4182	2.65422	-3.49805	2.57645	0.0250852	0.155227	TRINITY_DN16907_c0_g3	UPROT	Retrovirus-related Pol polyprotein from transposon RE1 (Retro element 1) (AtRE1) [Includes: Protease RE1 (EC 3.4.23.-); Reverse transcriptase RE1 (EC 2.7.7.49); Endonuclease RE1]	DNA integration [GO:0015074]; DNA recombination [GO:0006310]
3215	2.64615	-3.38731	3.26998	0.00998742	0.0803878	TRINITY_DN51437_c0_g1	PFAM	Endoplasmic reticulum transmembrane protein	endoplasmic reticulum to Golgi vesicle-mediated transport [GO:0006888]; intracellular protein transport [GO:0006886]; protein localization to endoplasmic reticulum exit site [GO:0070973]
114	-2.12653	2.15605	-14.3491	4.49918e-06	0.00101818	TRINITY_DN12477_c0_g3	NA	NA	NA
2846	2.64289	-1.36315	3.61316	0.00653734	0.0593678	TRINITY_DN8633_c0_g1	UPROT	Homeobox-leucine zipper protein HAT22 (Homeodomain-leucine zipper protein HAT22) (HD-ZIP protein 22)	abscisic acid-activated signaling pathway [GO:0009738]; response to abscisic acid [GO:0009737]; response to cytokinin [GO:0009735]; response to water deprivation [GO:0009414]
116	1.61379	6.39885	14.1916	4.66969e-06	0.00103823	TRINITY_DN8019_c0_g2	NA	NA	NA
1889	2.64213	-0.465391	4.84083	0.00168775	0.0231356	TRINITY_DN28452_c0_g1	UPROT	Gibberellin 20 oxidase 1 (EC 1.14.11.-) (GA 20-oxidase 1) (AtGA20ox1) (Gibberellin C-20 oxidase 1)	flower development [GO:0009908]; gibberellic acid mediated signaling pathway [GO:0009740]; gibberellin biosynthetic process [GO:0009686]; leaf development [GO:0048366]; response to gibberellin [GO:0009739]; response to light stimulus [GO:0009416]; short-day photoperiodism, flowering [GO:0048575]; unidimensional cell growth [GO:0009826]
2256	2.63931	-0.352086	4.32625	0.00289129	0.0331296	TRINITY_DN2544_c6_g1	PFAM	At5g67620 (DUF4228 domain protein) (Uncharacterized protein At5g67620)	response to fungus [GO:0009620]
3704	2.6302	-2.07256	2.90409	0.0160272	0.112031	TRINITY_DN250_c2_g1	UPROT	CSC1-like protein At4g02900
913	2.62402	-0.181208	7.20719	0.00021729	0.00617424	TRINITY_DN12794_c0_g1	PFAM	Copia-type polyprotein, putative	DNA integration [GO:0015074]
97	2.60535	1.08416	15.0629	3.51724e-06	0.000928625	TRINITY_DN3703_c0_g1	PFAM	mRNA, 1346 bp sequence (probable WRKY transcription factor 40)
122	2.30602	3.83694	14.0773	5.07727e-06	0.00107819	TRINITY_DN16985_c0_g1	NA	NA	NA
123	-1.65458	4.6055	-13.9643	5.12957e-06	0.00107819	TRINITY_DN3594_c1_g1	NA	NA	NA
767	2.5965	5.79348	7.82255	0.000139302	0.00469801	TRINITY_DN280_c1_g1	PFAM	Ankyrin repeat/KH domain protein (DUF1442) (At2g45360) (Uncharacterized protein At2g45360)
125	-3.58197	-0.664928	-14.2357	5.21996e-06	0.00108447	TRINITY_DN3861_c0_g1	NA	NA	NA
749	2.58825	5.66606	7.90989	0.000131058	0.00452587	TRINITY_DN5760_c0_g1	UPROT	Premnaspirodiene oxygenase (HPO) (EC 1.14.14.151) (Cytochrome P450 71D55)
835	2.57606	2.18414	7.47513	0.00017788	0.00551842	TRINITY_DN22403_c0_g1	UPROT	18.8 kDa class II heat shock protein
2645	2.57176	0.0507691	3.82845	0.0050312	0.0491457	TRINITY_DN67960_c0_g1	UPROT	Dehydration-responsive element-binding protein 1D (Protein DREB1D) (C-repeat/dehydration-responsive element-binding factor 4) (C-repeat-binding factor 4) (CRT/DRE-binding factor 4)	abscisic acid-activated signaling pathway [GO:0009738]; glucosinolate metabolic process [GO:0019760]
744	2.56886	0.074361	7.92351	0.000129647	0.00451377	TRINITY_DN11569_c0_g1	UPROT	G-type lectin S-receptor-like serine/threonine-protein kinase SD1-1 (EC 2.7.11.1) (S-domain-1 (SD1) receptor kinase 1) (SD1-1)	protein phosphorylation [GO:0006468]; recognition of pollen [GO:0048544]
130	-3.89761	1.98211	-14.0794	5.68452e-06	0.00111219	TRINITY_DN2463_c0_g1	NA	NA	NA
932	2.56671	1.04561	7.08936	0.000236303	0.00657025	TRINITY_DN6139_c0_g1	UPROT	MYB-like transcription factor 4 (PhMYB4) (MYB-like protein MYB5d8) (Protein EMISSION OF BENZENOIDS III) (PhEOBIII)	green leaf volatile biosynthetic process [GO:0010597]; negative regulation of transcription, DNA-templated [GO:0045892]
4049	2.56308	-0.764433	2.66706	0.0219105	0.140097	TRINITY_DN14107_c0_g1	UPROT	Probable pectinesterase/pectinesterase inhibitor 6 [Includes: Pectinesterase inhibitor 6 (Pectin methylesterase inhibitor 6); Pectinesterase 6 (PE 6) (EC 3.1.1.11) (Pectin methylesterase 6) (AtPME6)]	cell wall modification [GO:0042545]; pectin catabolic process [GO:0045490]
4694	2.55495	-2.37735	2.26345	0.0385938	0.212675	TRINITY_DN14876_c0_g1	UPROT	Protein DETOXIFICATION 19 (AtDTX19) (Multidrug and toxic compound extrusion protein 19) (MATE protein 19) (Protein ABERRANT LATERAL ROOT FORMATION 5)	response to toxic substance [GO:0009636]
361	2.53873	2.6014	10.2197	3.16814e-05	0.00228124	TRINITY_DN7105_c0_g1	UPROT	BTB/POZ domain-containing protein At3g56230	protein ubiquitination [GO:0016567]
30	2.53652	7.2733	20.6818	5.61775e-07	0.000426311	TRINITY_DN978_c0_g5	UPROT	ABC transporter C family member 3 (ABC transporter ABCC.3) (AtABCC3) (EC 7.6.2.2) (ATP-energized glutathione S-conjugate pump 3) (Glutathione S-conjugate-transporting ATPase 3) (Multidrug resistance-associated protein 3)	transmembrane transport [GO:0055085]
136	3.52142	2.0748	13.9233	5.90152e-06	0.00111219	TRINITY_DN4003_c0_g2	NA	NA	NA
137	2.66652	1.77389	13.7649	5.91937e-06	0.00111219	TRINITY_DN1886_c0_g1	NA	NA	NA
1179	2.5346	4.248	6.35803	0.000419596	0.00922382	TRINITY_DN3809_c0_g1	UPROT	IQ domain-containing protein IQM2 (IQ motif-containing protein 2)
2006	2.52892	4.18844	4.65949	0.00201142	0.0259198	TRINITY_DN6249_c4_g1	UPROT	Pathogenesis-related genes transcriptional activator PTI5 (PTO-interacting protein 5)	defense response [GO:0006952]
1556	2.5282	-1.72369	5.47057	0.000909931	0.0151432	TRINITY_DN47410_c0_g1	UPROT	Transcription factor TCP10	leaf development [GO:0048366]; leaf senescence [GO:0010150]; regulation of secondary shoot formation [GO:2000032]; regulation of transcription, DNA-templated [GO:0006355]
74	2.52408	0.988351	16.7793	1.88004e-06	0.000652759	TRINITY_DN6575_c0_g4	PFAM	Polyadenylate-binding protein (PABP)
1125	2.52243	6.60598	6.48173	0.000378858	0.0086971	TRINITY_DN4636_c4_g1	UPROT	Phospholipase A1-Ibeta2, chloroplastic (EC 3.1.1.-)	lipid catabolic process [GO:0016042]
143	2.17622	4.56169	13.4803	6.44945e-06	0.00115161	TRINITY_DN4122_c3_g1	NA	NA	NA
346	2.51482	2.77358	10.3527	2.94161e-05	0.00220176	TRINITY_DN6691_c0_g1	UPROT	18.2 kDa class I heat shock protein
145	3.52102	0.924857	13.6953	6.48593e-06	0.00115161	TRINITY_DN127_c1_g2	NA	NA	NA
1871	2.51122	3.75631	4.86127	0.00163489	0.0226313	TRINITY_DN965_c0_g1	UPROT	NAC domain-containing protein 90 (ANAC090)
1661	2.51023	2.43521	5.24814	0.00111951	0.0174585	TRINITY_DN28160_c0_g2	UPROT	Putative serine/threonine-protein kinase-like protein CCR3 (EC 2.7.11.1) (Protein CRINKLY 4 RELATED 3) (AtCRR3)
148	2.22704	1.39298	13.4378	6.58814e-06	0.00115161	TRINITY_DN82788_c0_g1	NA	NA	NA
2821	2.50859	5.14767	3.62945	0.00632774	0.0579837	TRINITY_DN551_c0_g1	UPROT	CBL-interacting serine/threonine-protein kinase 11 (EC 2.7.11.1) (SNF1-related kinase 3.22) (SOS2-like protein kinase PKS5) (SOS3-interacting protein 4)	protein phosphorylation [GO:0006468]; response to pH [GO:0009268]; signal transduction [GO:0007165]
150	-3.07342	4.73418	-13.5094	6.7875e-06	0.00116081	TRINITY_DN6780_c0_g1	NA	NA	NA
139	2.5059	0.0890063	13.7178	5.9677e-06	0.00111219	TRINITY_DN6629_c0_g1	UPROT	UDP-glucosyltransferase 29 (UGTPg29) (EC 2.4.1.365) (UDP-glucosyltransferase 94B1) (PgUGT94B1) (UDP-glucosyltransferase 94Q2) (PgUGT94Q2)	response to molecule of fungal origin [GO:0002238]; saponin biosynthetic process [GO:0016135]; terpene biosynthetic process [GO:0046246]; terpenoid biosynthetic process [GO:0016114]
2332	2.5011	-2.19001	4.20705	0.00325336	0.0360379	TRINITY_DN126859_c0_g1	UPROT	Cucumber peeling cupredoxin (CPC) (Stellacyanin)
213	2.49825	4.06598	12.1215	1.20657e-05	0.00147028	TRINITY_DN2619_c0_g1	UPROT	ABC transporter A family member 2 (ABC transporter ABCA.2) (AtABCA2) (ABC2 homolog 1)	lipid transport [GO:0006869]
154	1.84034	3.30286	13.2267	7.05084e-06	0.00118351	TRINITY_DN5339_c0_g2	NA	NA	NA
1296	2.49595	2.33396	6.06954	0.000532913	0.0106692	TRINITY_DN5661_c0_g1	UPROT	MLO-like protein 7 (AtMlo7) (Protein NORTIA) MLO-like protein 3 (AtMlo3)	defense response [GO:0006952]; pollen tube reception [GO:0010483]; response to biotic stimulus [GO:0009607] defense response [GO:0006952]; response to biotic stimulus [GO:0009607]
804	2.49186	4.79544	7.6558	0.000155341	0.00499676	TRINITY_DN22595_c0_g1	UPROT	Heat stress transcription factor A-6b (AtHsfA6b) (AtHsf-07) Heat stress transcription factor A-2b (Heat stress transcription factor 18) (OsHsf-18) (Heat stress transcription factor 5) (rHsf5)	cellular response to heat [GO:0034605]; regulation of transcription by RNA polymerase II [GO:0006357]
82	2.48913	6.2096	15.9179	2.54024e-06	0.000786927	TRINITY_DN3502_c0_g2	UPROT	Proline transporter 2 (AtPROT2) Proline transporter 1 (AtPROT1)	proline transport [GO:0015824]
574	2.48702	7.08463	8.72417	7.60502e-05	0.00343675	TRINITY_DN56499_c0_g1	UPROT	Chaperone protein ClpB1 (ATP-dependent Clp protease ATP-binding subunit ClpB homolog 1) (Casein lytic proteinase B1) (Heat shock protein 101) (Protein DEFECTIVE IN LONG-TERM ACQUIRED THERMOTOLERANCE)	cellular response to heat [GO:0034605]; cellular response to hypoxia [GO:0071456]; positive regulation of translation [GO:0045727]; protein unfolding [GO:0043335]; response to heat [GO:0009408]
2593	2.48616	2.03803	3.88767	0.00465932	0.0464758	TRINITY_DN12554_c0_g1	UPROT	UDP-glucosyltransferase 29 (UGTPg29) (EC 2.4.1.365) (UDP-glucosyltransferase 94B1) (PgUGT94B1) (UDP-glucosyltransferase 94Q2) (PgUGT94Q2)	response to molecule of fungal origin [GO:0002238]; saponin biosynthetic process [GO:0016135]; terpene biosynthetic process [GO:0046246]; terpenoid biosynthetic process [GO:0016114]
425	2.4786	1.57482	9.70807	4.20308e-05	0.00256085	TRINITY_DN788_c0_g1	UPROT	Serpin-ZX (BSZx) (HorvuZx)
2467	2.46512	-2.27875	4.02605	0.00396966	0.0416108	TRINITY_DN22206_c0_g1	UPROT	Protein argonaute MEL1 (Protein MEIOSIS ARRESTED AT LEPTOTENE 1) (OsMEL1)	female meiotic nuclear division [GO:0007143]; gene silencing by RNA [GO:0031047]; histone H3-K9 demethylation [GO:0033169]; male meiotic nuclear division [GO:0007140]; megagametogenesis [GO:0009561]; microgametogenesis [GO:0055046]; negative regulation of histone H3-K9 acetylation [GO:2000616]; negative regulation of histone H3-S10 phosphorylation [GO:0061866]; positive regulation of histone H3-K…
659	2.4621	6.98164	8.31783	9.86549e-05	0.00388105	TRINITY_DN26386_c0_g1	UPROT	Probable calcium-binding protein CML48 (Calmodulin-like protein 48)
421	2.46052	5.69499	9.71454	4.18205e-05	0.00256085	TRINITY_DN8413_c0_g1	UPROT	Loganic acid O-methyltransferase (CrLAMT) (EC 2.1.1.50)	indole alkaloid metabolic process [GO:0035834]; methylation [GO:0032259]
1507	2.45913	2.77625	5.55244	0.000839214	0.0144208	TRINITY_DN5024_c0_g1	UPROT	Cytochrome P450 85A1 (EC 1.14.-.-) (C6-oxidase) (Dwarf protein)	brassinosteroid biosynthetic process [GO:0016132]; brassinosteroid homeostasis [GO:0010268]; multicellular organism development [GO:0007275]; sterol metabolic process [GO:0016125]
165	2.71723	6.12698	13.0169	8.17259e-06	0.0012866	TRINITY_DN9191_c2_g1	NA	NA	NA
166	-1.89468	3.53776	-12.8319	8.40269e-06	0.00131466	TRINITY_DN2998_c13_g1	NA	NA	NA
531	2.45909	6.715	9.06004	6.16047e-05	0.00301666	TRINITY_DN6378_c6_g1	UPROT	NF-X1-type zinc finger protein NFXL1 (AtNFXL1) (EC 2.3.2.-)	defense response to bacterium [GO:0042742]; protein ubiquitination [GO:0016567]; regulation of hydrogen peroxide metabolic process [GO:0010310]; regulation of transcription, DNA-templated [GO:0006355]; response to light intensity [GO:0009642]; response to microbial phytotoxin [GO:0010188]; response to salt stress [GO:0009651]; salicylic acid biosynthetic process [GO:0009697]
255	2.45579	3.40708	11.3887	1.7123e-05	0.00173642	TRINITY_DN845_c0_g1	UPROT	Raucaffricine-O-beta-D-glucosidase (Raucaffricine beta-glucosidase) (RsRG) (EC 3.2.1.125) (Vomilenine glucosyltransferase) (RsVGT) (EC 2.4.1.219)	alkaloid biosynthetic process [GO:0009821]; carbohydrate metabolic process [GO:0005975]
663	2.44905	0.465915	8.30275	9.95453e-05	0.00388933	TRINITY_DN8870_c0_g1	UPROT	B-box zinc finger protein 19 (Protein DOUBLE B-BOX 1B) (Protein SALT TOLERANCE HOMOLOG 5)	negative regulation of photomorphogenesis [GO:0010100]; photomorphogenesis [GO:0009640]; regulation of transcription, DNA-templated [GO:0006355]
664	2.44905	0.465915	8.30275	9.95453e-05	0.00388933	TRINITY_DN8870_c0_g1	KOG	At2g21320	NA
171	1.67234	5.24048	12.7164	8.75347e-06	0.00132854	TRINITY_DN3799_c0_g1	NA	NA	NA
948	2.43001	8.22101	7.01372	0.000247643	0.00677105	TRINITY_DN1360_c0_g1	UPROT	Scarecrow-like protein 13 (AtSCL13) (GRAS family protein 24) (AtGRAS-24)	regulation of transcription, DNA-templated [GO:0006355]
419	2.42636	2.49468	9.72425	4.14867e-05	0.00256085	TRINITY_DN15474_c0_g1	UPROT	Non-specific lipid transfer protein GPI-anchored 31 (AtLTPG-31) (Protein LTP-GPI-ANCHORED 31) (Xylogen protein 1) (AtXYP1)	lipid transport [GO:0006869]; xylem development [GO:0010089]
3698	2.42281	-0.31946	2.89076	0.0159495	0.111673	TRINITY_DN111260_c0_g1	UPROT	Berberine bridge enzyme-like 8 (AtBBE-like 8) (EC 1.1.1.-)
2391	2.42155	1.09021	4.12095	0.00355384	0.0384446	TRINITY_DN4006_c0_g1	UPROT	Cytochrome P450 87A3 (EC 1.14.-.-)	brassinosteroid biosynthetic process [GO:0016132]; brassinosteroid homeostasis [GO:0010268]; multicellular organism development [GO:0007275]; sterol metabolic process [GO:0016125]
176	2.22581	3.4536	12.6469	9.30721e-06	0.00134944	TRINITY_DN17238_c0_g1	NA	NA	NA
120	2.42086	2.90572	14.1941	4.88052e-06	0.00105728	TRINITY_DN4814_c0_g1	UPROT	Probable WRKY transcription factor 27 (WRKY DNA-binding protein 27)	defense response to bacterium [GO:0042742]; negative regulation of transcription, DNA-templated [GO:0045892]; nitric oxide mediated signal transduction [GO:0007263]; response to gibberellin [GO:0009739]
2	2.41309	4.37735	32.3183	4.14814e-08	0.00029164	TRINITY_DN8836_c0_g1	UPROT	Glutamate decarboxylase (GAD) (EC 4.1.1.15)	glutamate metabolic process [GO:0006536]
179	1.40242	3.82813	12.5269	9.44642e-06	0.00134944	TRINITY_DN24110_c0_g1	NA	NA	NA
180	-2.39927	2.75838	-12.6194	9.53321e-06	0.00134944	TRINITY_DN7126_c0_g1	NA	NA	NA
181	2.9859	4.33476	12.7116	9.5428e-06	0.00134944	TRINITY_DN68634_c0_g1	NA	NA	NA
182	3.33595	0.504856	12.768	9.54808e-06	0.00134944	TRINITY_DN6547_c0_g1	NA	NA	NA
183	-4.60106	-3.0236	-12.9525	9.58301e-06	0.00134944	TRINITY_DN20202_c0_g1	NA	NA	NA
674	2.40688	2.52521	8.24346	0.000103209	0.00397559	TRINITY_DN3787_c0_g1	UPROT	Very-long-chain aldehyde decarbonylase CER3 (EC 4.1.99.5) (Protein ECERIFERUM 3) (Protein FACELESS POLLEN 1) (Protein WAX2) (Protein YORE-YORE)	alkane biosynthetic process [GO:0043447]; cuticle hydrocarbon biosynthetic process [GO:0006723]; pollen sperm cell differentiation [GO:0048235]; sterol biosynthetic process [GO:0016126]; wax biosynthetic process [GO:0010025]
2316	2.40271	3.99316	4.22382	0.00316567	0.0353311	TRINITY_DN555_c9_g1	UPROT	Brassinosteroid-responsive RING protein 1	brassinosteroid mediated signaling pathway [GO:0009742]; multicellular organism development [GO:0007275]; protein ubiquitination [GO:0016567]; regulation of leaf morphogenesis [GO:1901371]; regulation of plant organ morphogenesis [GO:1905421]; response to brassinosteroid [GO:0009741]; response to chitin [GO:0010200]
186	-1.97008	3.62144	-12.5209	9.70043e-06	0.00135092	TRINITY_DN612_c7_g1	NA	NA	NA
2857	2.39983	1.40202	3.58354	0.00661661	0.0598517	TRINITY_DN82624_c0_g1	PFAM	Alpha/beta-Hydrolases superfamily protein (Lipase, putative)	lipid metabolic process [GO:0006629]; seed coat development [GO:0010214]
4141	2.39335	-2.18268	2.5815	0.0241689	0.151069	TRINITY_DN23433_c0_g1	PFAM	Putative receptor-like kinase
153	2.38641	3.64579	13.3643	6.86979e-06	0.00116081	TRINITY_DN20443_c0_g1	PFAM	At4g20000 (Uncharacterized protein AT4g20000) (Uncharacterized protein At4g20000/F18F4_100) (VQ motif-containing protein)
2938	2.38545	-0.938331	3.49089	0.00739351	0.0649947	TRINITY_DN9444_c0_g2	UPROT	Probable LRR receptor-like serine/threonine-protein kinase At4g36180 (EC 2.7.11.1)
191	2.62763	0.484449	12.4956	1.02469e-05	0.00138887	TRINITY_DN4811_c0_g1	NA	NA	NA
702	2.3842	2.9316	8.0848	0.000114582	0.00423352	TRINITY_DN4453_c0_g1	UPROT	Probable 2-oxoglutarate-dependent dioxygenase AOP1.2 (EC 1.14.11.-)
2759	2.37993	0.531577	3.68611	0.00584108	0.0547361	TRINITY_DN6459_c0_g1	UPROT	Bidirectional sugar transporter SWEET10 (AtSWEET10) (Protein SUGARS WILL EVENTUALLY BE EXPORTED TRANSPORTERS 10) Bidirectional sugar transporter SWEET12 (AtSWEET12) (MtN3-like protein) (Protein SUGARS WILL EVENTUALLY BE EXPORTED TRANSPORTERS 12)	carbohydrate transport [GO:0008643]; long-day photoperiodism [GO:0048571]; sucrose transport [GO:0015770] carbohydrate transport [GO:0008643]; embryo development ending in seed dormancy [GO:0009793]; protein homooligomerization [GO:0051260]; seed maturation [GO:0010431]; sucrose transport [GO:0015770]
194	-2.41501	5.38348	-12.3963	1.05618e-05	0.00140516	TRINITY_DN14185_c0_g1	NA	NA	NA
195	-1.32858	8.09361	-12.2647	1.06333e-05	0.00140516	TRINITY_DN3318_c1_g1	NA	NA	NA
498	2.3769	2.95358	9.25134	5.45483e-05	0.00285068	TRINITY_DN5597_c0_g1	UPROT	Rhicadhesin receptor (Germin-like protein) Lignin-forming anionic peroxidase (EC 1.11.1.7)	hydrogen peroxide catabolic process [GO:0042744]; response to oxidative stress [GO:0006979]
131	2.37516	4.0393	13.7673	5.79349e-06	0.00111219	TRINITY_DN17579_c1_g1	UPROT	Secoisolariciresinol dehydrogenase (EC 1.1.1.331) (Fragment)	lignan biosynthetic process [GO:0009807]
2791	2.36325	-1.4338	3.64069	0.00615603	0.0570146	TRINITY_DN6329_c1_g1	NR	NP_001237485.1	NA
2623	2.36153	-1.17246	3.84638	0.0048308	0.0476087	TRINITY_DN4251_c0_g1	UPROT	Putative boron transporter 5 Probable boron transporter 7 Boron transporter 4	ion homeostasis [GO:0050801]; transmembrane transport [GO:0055085] borate transport [GO:0046713]; cellular response to boron-containing substance levels [GO:0080029]; ion homeostasis [GO:0050801]; transmembrane transport [GO:0055085]
689	2.36149	3.75041	8.1516	0.000109369	0.00411489	TRINITY_DN635_c0_g1	UPROT	Transcriptional corepressor LEUNIG (Protein ROTUNDA2)	cell differentiation [GO:0030154]; cellular response to DNA damage stimulus [GO:0006974]; cellular response to external biotic stimulus [GO:0071217]; flower development [GO:0009908]; galacturonan metabolic process [GO:0010393]; meristem maintenance [GO:0010073]; mucilage extrusion from seed coat [GO:0080001]; mucilage metabolic process involved in seed coat development [GO:0048359]; negative regu…
75	2.3585	2.75268	16.6977	1.91184e-06	0.000654831	TRINITY_DN12453_c0_g1	PFAM	Glycosyltransferase family protein 2
3218	2.34729	-2.23867	3.24257	0.0100282	0.0806388	TRINITY_DN8288_c0_g1	UPROT	Subtilisin-like protease (Subtilase) (EC 3.4.21.-)	arbuscular mycorrhizal association [GO:0036377]; response to symbiotic fungus [GO:0009610]
909	2.34103	2.06612	7.19655	0.000214372	0.00611762	TRINITY_DN68094_c0_g1	UPROT	Polyphenol oxidase, chloroplastic (PPO) (EC 1.10.3.1) (Catechol oxidase)	pigment biosynthetic process [GO:0046148]
4815	2.32385	-0.999071	2.18651	0.0418673	0.224967	TRINITY_DN19043_c0_g1	PFAM	Auxin-responsive family protein (Putative auxin-induced protein) (SAUR-like auxin-responsive protein family)	response to auxin [GO:0009733]
110	2.32154	3.90042	14.5548	4.19897e-06	0.000983677	TRINITY_DN68848_c0_g1	UPROT	Probable sarcosine oxidase (EC 1.5.3.1)	tetrahydrofolate metabolic process [GO:0046653]
2048	2.3181	7.52144	4.59059	0.00212174	0.0268084	TRINITY_DN7488_c0_g1	UPROT	Linoleate 13S-lipoxygenase 3-1, chloroplastic (EC 1.13.11.12)	fatty acid biosynthetic process [GO:0006633]; lipid oxidation [GO:0034440]; oxylipin biosynthetic process [GO:0031408]
3325	2.30873	1.70675	3.1344	0.0114631	0.0891787	TRINITY_DN5900_c0_g1	UPROT	Aluminum-activated malate transporter 2 (AtALMT2)	malate transport [GO:0015743]
208	2.39072	3.57782	12.1762	1.16734e-05	0.00145751	TRINITY_DN1954_c0_g1	NA	NA	NA
209	3.62199	4.49526	12.3442	1.18118e-05	0.0014612	TRINITY_DN10398_c0_g1	NA	NA	NA
210	4.26133	-0.243921	12.4357	1.18294e-05	0.0014612	TRINITY_DN3664_c0_g1	NA	NA	NA
163	2.30858	4.55175	12.9812	8.06652e-06	0.00128587	TRINITY_DN4130_c0_g1	UPROT	Cytochrome P450 72A397 (EC 1.14.14.-) 11-oxo-beta-amyrin 30-oxidase (EC 1.14.14.115) (Cytochrome P450 72A154)	saponin metabolic process [GO:0016134] 11-oxo-beta-amyrin catabolic process [GO:1902382]; glycyrrhetinate biosynthetic process [GO:1902386]
212	-1.67264	3.09211	-12.0408	1.19336e-05	0.0014612	TRINITY_DN4860_c1_g2	NA	NA	NA
3596	2.30539	-2.61902	2.94123	0.014729	0.106027	TRINITY_DN6288_c0_g1	UPROT	ABC transporter G family member 21 (ABC transporter ABCG.21) (AtABCG21) (White-brown complex homolog protein 21) (AtWBC21)
1344	2.29946	2.34737	5.92999	0.000591877	0.0114168	TRINITY_DN26307_c0_g1	UPROT	Photosystem I reaction center subunit psaK, chloroplastic (PSI-K) (Photosystem I subunit X)	photosynthesis [GO:0015979]
66	2.29762	1.96578	17.5213	1.44258e-06	0.000562516	TRINITY_DN6777_c0_g1	UPROT	Putative pectinesterase/pectinesterase inhibitor 22 [Includes: Pectinesterase inhibitor 22 (Pectin methylesterase inhibitor 22); Pectinesterase 22 (PE 22) (EC 3.1.1.11) (Pectin methylesterase 22) (AtPME22)]	cell wall modification [GO:0042545]; pectin catabolic process [GO:0045490]
643	2.29573	6.65362	8.39348	9.27622e-05	0.00374387	TRINITY_DN2874_c0_g2	UPROT	ABC transporter C family member 4 (ABC transporter ABCC.4) (AtABCC4) (EC 7.6.2.2) (ATP-energized glutathione S-conjugate pump 4) (Glutathione S-conjugate-transporting ATPase 4) (Multidrug resistance-associated protein 4)	response to nematode [GO:0009624]; response to water deprivation [GO:0009414]; response to wounding [GO:0009611]; stomatal movement [GO:0010118]; transmembrane transport [GO:0055085]
62	2.29361	4.60534	17.6186	1.39686e-06	0.00056161	TRINITY_DN9914_c0_g1	PFAM	At2g41380 (Putative embryo-abundant protein) (S-adenosyl-L-methionine-dependent methyltransferases superfamily protein)	methylation [GO:0032259]; response to cadmium ion [GO:0046686]
1209	2.29326	7.39061	6.2642	0.000445149	0.00952465	TRINITY_DN9591_c5_g1	UPROT	Protein PHOSPHATE-INDUCED 1
2735	2.28819	-1.92877	3.70057	0.00569194	0.0538313	TRINITY_DN8120_c0_g1	UPROT	Germin-like protein subfamily 1 member 18 (GLP2a copy 1) Germin-like protein subfamily 1 member 7
1234	2.28499	5.6871	6.20466	0.000467584	0.00980366	TRINITY_DN2708_c0_g1	UPROT	Heat shock 70 kDa protein	cellular response to unfolded protein [GO:0034620]; chaperone cofactor-dependent protein refolding [GO:0051085]; protein refolding [GO:0042026]
1958	2.27972	-0.526847	4.71386	0.00186191	0.0246082	TRINITY_DN43914_c0_g1	UPROT	Probable inorganic phosphate transporter 1-9 (AtPht1;9) (H(+)/Pi cotransporter)	arsenate ion transmembrane transport [GO:1901684]; phosphate ion transport [GO:0006817]
223	2.27759	1.54869	11.842	1.35639e-05	0.00156937	TRINITY_DN3318_c2_g1	UPROT	Uncharacterized protein At4g04980	chloroplast organization [GO:0009658]
1555	2.27514	4.41669	5.44896	0.000909585	0.0151432	TRINITY_DN5080_c1_g1	PFAM	ZPT2-14
224	-2.86178	6.19688	-11.9188	1.36326e-05	0.00156937	TRINITY_DN6284_c3_g1	NA	NA	NA
225	-4.04368	4.99606	-12.0965	1.36462e-05	0.00156937	TRINITY_DN1110_c1_g1	NA	NA	NA
226	2.90924	-1.27689	11.9233	1.36514e-05	0.00156937	TRINITY_DN10339_c2_g1	NA	NA	NA
1974	2.26967	2.15974	4.69594	0.00189487	0.024846	TRINITY_DN111149_c0_g1	PFAM	RING-type E3 ubiquitin transferase (EC 2.3.2.27)
64	2.26948	3.59975	17.5864	1.40948e-06	0.00056161	TRINITY_DN3904_c0_g1	PFAM	Copia-type reverse transcriptase-like protein	DNA integration [GO:0015074]
142	2.26917	6.44861	13.5336	6.3437e-06	0.00115161	TRINITY_DN21583_c1_g1	UPROT PFAM	Aspartic proteinase Asp1 (OSAP1) (OsAsp1) (EC 3.4.23.-) (Nucellin-like protein) Eukaryotic aspartyl protease family protein (Nucellin, putative)
1383	2.26801	3.32973	5.83516	0.000641514	0.0120176	TRINITY_DN83903_c1_g1	PFAM	Cytochrome P450, family 94, subfamily D, polypeptide 2 (Cytochrome P450-like protein)
231	1.38906	3.85665	11.6758	1.40696e-05	0.00158147	TRINITY_DN4740_c0_g1	NA	NA	NA
2106	2.26534	1.68383	4.49523	0.0023346	0.0286829	TRINITY_DN558_c0_g1	UPROT	Cytokinin dehydrogenase 1 (EC 1.5.99.12) (Cytokinin oxidase 1) (AtCKX1) (CKO 1) Cytokinin dehydrogenase 6 (EC 1.5.99.12) (Cytokinin oxidase 6) (AtCKX6) (AtCKX7) (CKO6)	cytokinin catabolic process [GO:0009823]; meristem development [GO:0048507] cytokinin metabolic process [GO:0009690]; stomatal complex morphogenesis [GO:0010103]
423	2.26423	5.73872	9.68634	4.19238e-05	0.00256085	TRINITY_DN7113_c9_g1	UPROT	Ferredoxin-1, chloroplastic (Ferredoxin I)
234	3.10882	-1.27704	11.8541	1.43199e-05	0.0015919	TRINITY_DN3718_c0_g1	NA	NA	NA
3469	2.26343	-2.99276	3.02743	0.0130984	0.0976737	TRINITY_DN9222_c0_g1	UPROT	Amino acid transporter AVT1I (AtAvt1I)	amino acid transport [GO:0006865]
651	2.26064	2.34786	8.36161	9.44846e-05	0.00376436	TRINITY_DN29266_c1_g1	UPROT	Raucaffricine-O-beta-D-glucosidase (Raucaffricine beta-glucosidase) (RsRG) (EC 3.2.1.125) (Vomilenine glucosyltransferase) (RsVGT) (EC 2.4.1.219)	alkaloid biosynthetic process [GO:0009821]; carbohydrate metabolic process [GO:0005975]
237	-4.79311	0.391143	-11.9652	1.522e-05	0.00164191	TRINITY_DN1888_c0_g1	NA	NA	NA
403	2.25623	7.29155	9.80728	3.91007e-05	0.00250908	TRINITY_DN6819_c2_g1	UPROT	Nodulin-related protein 1 (AtNRP1) (RPS2-interacting protein 11)	abscisic acid-activated signaling pathway [GO:0009738]; defense response [GO:0006952]; positive regulation of defense response to bacterium [GO:1900426]; regulation of abscisic acid biosynthetic process [GO:0010115]; response to bacterium [GO:0009617]; response to cold [GO:0009409]; response to heat [GO:0009408]; response to salt stress [GO:0009651]
239	-2.44493	4.24211	-11.623	1.52496e-05	0.00164191	TRINITY_DN4413_c0_g1	NA	NA	NA
1965	2.24889	-0.134347	4.70504	0.00187402	0.0246875	TRINITY_DN4710_c0_g1	UPROT	LOB domain-containing protein 4 (ASYMMETRIC LEAVES 2-like protein 6) (AS2-like protein 6)	phloem or xylem histogenesis [GO:0010087]
851	2.24811	1.39362	7.39526	0.000183959	0.00559808	TRINITY_DN3858_c0_g1	UPROT	Peroxidase 5 (EC 1.11.1.7) Peroxidase 2 (EC 1.11.1.7) (Plasma membrane-bound peroxidase 2) (pmPOX2)	hydrogen peroxide catabolic process [GO:0042744]; response to oxidative stress [GO:0006979] circadian regulation of gene expression [GO:0032922]; circadian regulation of translation [GO:0097167]; hydrogen peroxide catabolic process [GO:0042744]; regulation of circadian rhythm [GO:0042752]; response to oxidative stress [GO:0006979]
3178	2.24359	4.86195	3.26576	0.00963645	0.0784598	TRINITY_DN540_c0_g1	UPROT	Chaperone protein dnaJ 20, chloroplastic (AtDjC20) (AtJ20)	chaperone-mediated protein folding [GO:0061077]; regulation of 1-deoxy-D-xylulose-5-phosphate synthase activity [GO:1902395]; regulation of isopentenyl diphosphate biosynthetic process, methylerythritol 4-phosphate pathway [GO:0010322]
243	2.50998	1.22303	11.6063	1.54446e-05	0.00164191	TRINITY_DN69268_c0_g1	NA	NA	NA
244	-1.59109	1.36817	-11.4952	1.54626e-05	0.00164191	TRINITY_DN127487_c1_g1	NA	NA	NA
1320	2.23963	4.19073	5.98875	0.00055997	0.0109972	TRINITY_DN6084_c0_g2	UPROT	Xylan glycosyltransferase MUCI21 (EC 2.4.-.-) (Protein MUCILAGE-MODIFIED 5) (Protein MUCILAGE-RELATED 21) (Putative xylan xylosyltransgerase MUCI21)	cell wall organization [GO:0071555]; mucilage biosynthetic process [GO:0010192]; mucilage biosynthetic process involved in seed coat development [GO:0048354]
246	1.18291	3.89711	11.4633	1.55472e-05	0.00164191	TRINITY_DN33910_c1_g2	NA	NA	NA
439	2.23477	4.30159	9.58636	4.43288e-05	0.00261902	TRINITY_DN3949_c3_g1	UPROT	Heavy metal-associated isoprenylated plant protein 26 (AtHIP26) (AtHIPP26) (Farnesylated protein 6) (AtFP6)	heat acclimation [GO:0010286]
378	2.22949	5.67162	10.0253	3.45223e-05	0.00237128	TRINITY_DN1349_c0_g1	UPROT PFAM	Homeobox-leucine zipper protein HAT14 (Homeodomain-leucine zipper protein HAT14) (HD-ZIP protein 14)
249	-1.81553	3.1627	-11.4585	1.59002e-05	0.00165474	TRINITY_DN2386_c0_g1	NA	NA	NA
2047	2.22463	-3.21962	4.58427	0.00211904	0.0267877	TRINITY_DN30785_c0_g1	UPROT	Peroxidase 24 (Atperox P24) (EC 1.11.1.7) (ATP47)	hydrogen peroxide catabolic process [GO:0042744]; response to oxidative stress [GO:0006979]
1006	2.22115	8.06318	6.77736	0.000292632	0.00753766	TRINITY_DN637_c4_g1	PFAM	At1g18740/F6A14_15 (F6A14.15 protein) (ROH1, putative (DUF793))	cold acclimation [GO:0009631]
981	2.22093	7.51457	6.86654	0.000273013	0.00720443	TRINITY_DN10724_c5_g1	PFAM	AT5g12010/F14F18_180 (Nuclease) (Uncharacterized protein F14F18_180)
253	2.60533	2.11152	11.5296	1.61451e-05	0.00165673	TRINITY_DN1615_c0_g1	NA	NA	NA
2095	2.21819	4.49514	4.51236	0.00228372	0.0282082	TRINITY_DN30117_c0_g1	UPROT	JAZ8 Protein TIFY 5A (Jasmonate ZIM domain-containing protein 8)	defense response [GO:0006952]; regulation of defense response [GO:0031347]; regulation of jasmonic acid mediated signaling pathway [GO:2000022]; response to wounding [GO:0009611]
3712	2.21703	-0.363535	2.86554	0.0161217	0.112423	TRINITY_DN40615_c0_g1	UPROT	Laccase-7 (EC 1.10.3.2) (Benzenediol:oxygen oxidoreductase 7) (Diphenol oxidase 7) (Urishiol oxidase 7)	lignin catabolic process [GO:0046274]
2499	2.21589	3.9061	3.97385	0.00411739	0.0425957	TRINITY_DN4066_c0_g1	UPROT	Serine/threonine-protein kinase-like protein CCR4 (EC 2.7.11.1) (CRINKLY 4-related kinase 1) (AtCRK1) (Protein CRINKLY 4 RELATED 4) (AtCCR4)
860	2.2137	-0.250216	7.36341	0.000187823	0.0056606	TRINITY_DN24550_c0_g1	UPROT	F-box protein At2g02240	embryo development ending in seed dormancy [GO:0009793]
258	2.48173	1.62285	11.345	1.7531e-05	0.00176127	TRINITY_DN6111_c0_g1	NA	NA	NA
259	-5.59322	0.39829	-11.7534	1.75927e-05	0.00176127	TRINITY_DN3890_c6_g1	NA	NA	NA
260	4.81107	-3.40638	11.6589	1.76503e-05	0.00176127	TRINITY_DN127233_c0_g1	NA	NA	NA
1780	2.20242	-0.231441	5.011	0.00137331	0.0199815	TRINITY_DN3291_c0_g1	UPROT	Cytochrome P450 71A1 (EC 1.14.-.-) (ARP-2) (CYPLXXIA1)	fruit ripening [GO:0009835]
262	-1.35222	4.82202	-11.1875	1.78901e-05	0.00177126	TRINITY_DN6327_c0_g1	NA	NA	NA
995	2.20157	5.92374	6.82573	0.000281405	0.00732482	TRINITY_DN24744_c0_g1	UPROT	Cytochrome P450 94A1 (EC 1.14.-.-) (P450-dependent fatty acid omega-hydroxylase)
32	2.19828	5.93823	20.4047	5.94005e-07	0.000426311	TRINITY_DN831_c0_g1	UPROT	UDP glycosyltransferase 9 (CrUGT9) (EC 2.4.1.-)
2729	2.19629	2.8421	3.70485	0.00561461	0.0532191	TRINITY_DN7259_c0_g1	UPROT	Protein phosphatase 2C 3 (AtPP2C03) (EC 3.1.3.16) (Protein AKT1-INTERACTING 1) (Protein HIGHLY ABA-INDUCED PP2C 2) (Protein HONSU) (Protein phosphatase 2C AIP1) (PP2C AIP1) Probable protein phosphatase 2C 24 (AtPP2C24) (EC 3.1.3.16)	negative regulation of abscisic acid-activated signaling pathway [GO:0009788]; negative regulation of seed dormancy process [GO:1902039]; positive regulation of gibberellic acid mediated signaling pathway [GO:0009939]; positive regulation of seed germination [GO:0010030]; regulation of growth [GO:0040008]; release of seed from dormancy [GO:0048838]
4268	2.19448	-2.37987	2.48642	0.0269216	0.163282	TRINITY_DN5048_c0_g1	UPROT	Catalase isozyme 2 (EC 1.11.1.6) Catalase isozyme 1 (EC 1.11.1.6)	hydrogen peroxide catabolic process [GO:0042744]; response to hydrogen peroxide [GO:0042542]; seed germination [GO:0009845]
2339	2.19201	6.22194	4.17552	0.00327731	0.0362104	TRINITY_DN45682_c0_g1	KOG	At3g24150	NA
268	-2.26085	1.85627	-11.1799	1.87566e-05	0.00180578	TRINITY_DN125968_c0_g1	NA	NA	NA
1364	2.18736	1.13863	5.87138	0.000617683	0.011736	TRINITY_DN25164_c0_g1	UPROT	UDP-glucose flavonoid 3-O-glucosyltransferase 6 (EC 2.4.1.91) (Flavonol 3-O-glucosyltransferase 6) (FaGT6) UDP-glycosyltransferase 71E1 (EC 2.4.1.-)
270	2.05633	2.58593	11.1399	1.8892e-05	0.00180578	TRINITY_DN127270_c1_g1	NA	NA	NA
332	2.18587	5.62334	10.4693	2.70058e-05	0.00210828	TRINITY_DN3618_c0_g1	UPROT	Pleiotropic drug resistance protein 1 (ABC transporter G family PDR1) (Strigolactone transporter) Pleiotropic drug resistance protein 1 (PaPDR1) (ABC transporter G family PDR1) (Strigolactone transporter)	hormone transport [GO:0009914]; regulation of secondary shoot formation [GO:2000032]
272	3.49359	1.02999	11.3434	1.89022e-05	0.00180578	TRINITY_DN2072_c1_g3	NA	NA	NA
273	-1.43691	4.66361	-11.0779	1.89512e-05	0.00180578	TRINITY_DN3827_c0_g1	NA	NA	NA
274	1.88999	2.69763	11.0989	1.91066e-05	0.00180852	TRINITY_DN2066_c0_g1	NA	NA	NA
275	2.51773	6.59263	11.1768	1.91227e-05	0.00180852	TRINITY_DN2693_c0_g1	NA	NA	NA
700	2.18384	5.78964	8.08004	0.000113342	0.00419994	TRINITY_DN27708_c0_g1	UPROT	Two-component response regulator ARR9 (Response reactor 4)	circadian rhythm [GO:0007623]; cytokinin-activated signaling pathway [GO:0009736]; phosphorelay signal transduction system [GO:0000160]; regulation of transcription, DNA-templated [GO:0006355]; response to cytokinin [GO:0009735]
3163	2.18276	-3.37209	3.27164	0.00950695	0.0777802	TRINITY_DN11055_c0_g1	UPROT	S-adenosylmethionine decarboxylase proenzyme 4 (AdoMetDC4) (EC 4.1.1.50) [Cleaved into: S-adenosylmethionine decarboxylase 1 alpha chain; S-adenosylmethionine decarboxylase 1 beta chain (Protein BUSHY AND DWARF 2)]	plant organ development [GO:0099402]; S-adenosylmethioninamine biosynthetic process [GO:0006557]; spermidine biosynthetic process [GO:0008295]; spermine biosynthetic process [GO:0006597]
17	2.17998	8.28141	24.8322	1.8973e-07	0.00029164	TRINITY_DN2874_c0_g1	UPROT	ABC transporter C family member 4 (ABC transporter ABCC.4) (AtABCC4) (EC 7.6.2.2) (ATP-energized glutathione S-conjugate pump 4) (Glutathione S-conjugate-transporting ATPase 4) (Multidrug resistance-associated protein 4)	response to nematode [GO:0009624]; response to water deprivation [GO:0009414]; response to wounding [GO:0009611]; stomatal movement [GO:0010118]; transmembrane transport [GO:0055085]
1410	2.17878	2.28164	5.75813	0.000682127	0.0125375	TRINITY_DN13938_c0_g1	UPROT	Metalloendoproteinase 4-MMP (At4-MMP) (EC 3.4.24.-) (Matrix metalloproteinase 1) (AtMMP1)	collagen catabolic process [GO:0030574]; extracellular matrix organization [GO:0030198]
298	2.16648	6.50426	10.8773	2.17577e-05	0.00190162	TRINITY_DN4158_c0_g1	UPROT	OPDA-reductase 3 - 12-oxophytodienoate reductase 3 (EC 1.3.1.42) (12-oxophytodienoate-10,11-reductase 3) (OPDA-reductase 3) (LeOPR3)	fatty acid biosynthetic process [GO:0006633]; jasmonic acid biosynthetic process [GO:0009695]; oxylipin biosynthetic process [GO:0031408]; response to fungus [GO:0009620]; response to ozone [GO:0010193]; stamen development [GO:0048443]
458	2.16466	3.18551	9.46503	4.73622e-05	0.00268246	TRINITY_DN7505_c0_g1	KOG	At1g35210	NA
1573	2.16459	0.249561	5.40701	0.00093768	0.0154428	TRINITY_DN2168_c0_g1	PFAM	Transmembrane protein (Uncharacterized protein At3g52360) (Uncharacterized protein T25B15_130)	response to karrikin [GO:0080167]
203	2.16116	1.94037	12.2075	1.13311e-05	0.00143902	TRINITY_DN3067_c0_g1	UPROT	Plasmodesmata-located protein 7 (PD-located protein 7) (Cysteine-rich repeat secretory protein 60) Plasmodesmata-located protein 6 (PD-located protein 6) (Cysteine-rich repeat secretory protein 12)	viral process [GO:0016032]
284	5.62654	-1.00125	11.4628	2.03081e-05	0.00186496	TRINITY_DN4698_c0_g1	NA	NA	NA
285	2.31734	-0.626828	11.0166	2.04559e-05	0.00186943	TRINITY_DN1063_c0_g4	NA	NA	NA
634	2.16009	5.16758	8.41103	9.08586e-05	0.00371207	TRINITY_DN3780_c1_g1	UPROT	Serine/threonine-protein kinase WNK1 (AtWNK1) (EC 2.7.11.1) (Protein kinase with no lysine 1)	circadian rhythm [GO:0007623]; intracellular signal transduction [GO:0035556]; protein phosphorylation [GO:0006468]
287	1.25397	2.42358	10.9037	2.06338e-05	0.00186943	TRINITY_DN52041_c0_g1	NA	NA	NA
961	2.15682	0.0786375	6.93959	0.00025691	0.00692727	TRINITY_DN6199_c0_g1	UPROT	Scarecrow-like protein 14 (AtSCL14) (GRAS family protein 2) (AtGRAS-2)	positive regulation of transcription, DNA-templated [GO:0045893]; regulation of transcription, DNA-templated [GO:0006355]; response to chitin [GO:0010200]; response to photooxidative stress [GO:0080183]; response to xenobiotic stimulus [GO:0009410]
3625	2.15592	-2.77229	2.90736	0.0151519	0.108202	TRINITY_DN5833_c0_g2	UPROT	Metacaspase-1 (AtMC1) (EC 3.4.22.-) (Metacaspase 1b) (AtMCP1b) (Protein LSD ONE LIKE 3)	defense response [GO:0006952]; positive regulation of programmed cell death [GO:0043068]
290	-5.13096	2.4804	-11.339	2.10417e-05	0.00188462	TRINITY_DN2118_c0_g1	NA	NA	NA
4498	2.15153	-1.95253	2.34397	0.0326942	0.188119	TRINITY_DN7858_c0_g1	UPROT	Oligopeptide transporter 7 (AtOPT7)	protein transport [GO:0015031]
1368	2.14819	0.595245	5.8602	0.000621967	0.011782	TRINITY_DN3687_c1_g1	UPROT	Probable terpene synthase 11 (RcSeTPS11) (EC 4.2.3.-) Geraniol synthase, chloroplastic (ObGES) (EC 3.1.7.11)	geranyl diphosphate metabolic process [GO:0033383]; terpenoid biosynthetic process [GO:0016114]
184	2.14811	5.48373	12.5683	9.59557e-06	0.00134944	TRINITY_DN3758_c0_g2	UPROT	Cytochrome P450 76T24 (CrCYP76T24) (EC 1.14.-.-)
58	2.14604	7.18387	17.8978	1.26382e-06	0.00056161	TRINITY_DN6193_c0_g1	UPROT PFAM	ABC transporter A family member 7 (ABC transporter ABCA.7) (AtABCA7) (Probable ABC2 homolog 6) ABC transporter A family member 12 (ABC transporter ABCA.12) (AtABCA12) (Putative ABC2 homolog 16) ABC transporter A family member 8 (ABC transporter ABCA.8) (AtABCA8) (ABC2 homolog 7) Aldose 1-epimerase (EC 5.1.3.3)	lipid transport [GO:0006869] hexose metabolic process [GO:0019318]
295	2.52721	3.91796	10.948	2.15024e-05	0.00189808	TRINITY_DN25974_c0_g1	NA	NA	NA
917	2.13301	1.78615	7.13296	0.000221506	0.00626595	TRINITY_DN308_c6_g4	UPROT	Nudix hydrolase 17, mitochondrial (AtNUDT17) (EC 3.6.1.-)
297	-3.99237	4.56205	-11.1403	2.1681e-05	0.00190148	TRINITY_DN34030_c0_g1	NA	NA	NA
1506	2.13101	0.10851	5.52707	0.000837198	0.0143959	TRINITY_DN1651_c4_g1	UPROT	Zinc finger protein MAGPIE (Protein POLLEN SPECIFIC GENE 3) (Protein indeterminate-domain 3) (AtIDD3)	asymmetric cell division [GO:0008356]; gibberellic acid mediated signaling pathway [GO:0009740]; positive regulation of gibberellic acid mediated signaling pathway [GO:0009939]; positive regulation of transcription, DNA-templated [GO:0045893]; protein localization to nucleus [GO:0034504]; regulation of meristem growth [GO:0010075]; regulation of transcription, DNA-templated [GO:0006355]; root dev…
299	-1.35983	4.76846	-10.7775	2.20761e-05	0.00191808	TRINITY_DN37374_c0_g1	NA	NA	NA
300	3.17349	-0.18659	10.988	2.20973e-05	0.00191808	TRINITY_DN84359_c0_g1	NA	NA	NA
3813	2.12451	-1.145	2.79257	0.0175858	0.119475	TRINITY_DN40041_c0_g1	UPROT	Probable lysophospholipase BODYGUARD 4 (AtBDG4) (EC 3.1.1.-)	cell wall organization [GO:0071555]; response to UV-B [GO:0010224]
2378	2.12315	-0.205572	4.1157	0.00348147	0.0378718	TRINITY_DN9239_c0_g1	UPROT	Probable hexokinase-like 2 protein (EC 2.7.1.1)	cellular glucose homeostasis [GO:0001678]; cellular response to DNA damage stimulus [GO:0006974]; glucose 6-phosphate metabolic process [GO:0051156]; glycolytic process [GO:0006096]; hexose metabolic process [GO:0019318]; response to cold [GO:0009409]; response to heat [GO:0009408]; response to osmotic stress [GO:0006970]; response to oxidative stress [GO:0006979]; response to salt stress [GO:000…
303	2.06484	4.63606	10.8043	2.24552e-05	0.00192932	TRINITY_DN26296_c0_g1	NA	NA	NA
324	2.12111	5.23063	10.53	2.60359e-05	0.0020821	TRINITY_DN871_c1_g2	PFAM	ZPT2-12
305	-7.61516	-0.687875	-11.3866	2.28958e-05	0.00195393	TRINITY_DN4889_c0_g1	NA	NA	NA
3284	2.11925	-2.776	3.16134	0.0108602	0.0855652	TRINITY_DN99221_c0_g1	UPROT	Secoisolariciresinol dehydrogenase (EC 1.1.1.331) (Fragment)	lignan biosynthetic process [GO:0009807]; protein homotetramerization [GO:0051289]
326	2.10961	6.66701	10.5146	2.62314e-05	0.00208539	TRINITY_DN6471_c0_g1	UPROT	Alpha carbonic anhydrase 7 (AtaCA7) (AtalphaCA7) (EC 4.2.1.1) (Alpha carbonate dehydratase 7) Alpha carbonic anhydrase 8 (AtaCA8) (AtalphaCA8) (EC 4.2.1.1) (Alpha carbonate dehydratase 8) Alpha carbonic anhydrase 2 (AtaCA2) (AtalphaCA2) (EC 4.2.1.1) (Alpha carbonate dehydratase 2) Alpha carbonic anhydrase 4 (AtaCA4) (AtalphaCA4) (EC 4.2.1.1) (Alpha carbonate dehydratase 4)	one-carbon metabolic process [GO:0006730] one-carbon metabolic process [GO:0006730]; response to carbon dioxide [GO:0010037]
308	1.87085	3.52274	10.7188	2.32216e-05	0.0019566	TRINITY_DN5142_c0_g1	NA	NA	NA
309	-2.87591	3.5235	-10.8477	2.32359e-05	0.0019566	TRINITY_DN2826_c3_g1	NA	NA	NA
310	1.09492	6.20672	10.6635	2.33373e-05	0.00195863	TRINITY_DN3019_c0_g1	NA	NA	NA
311	-1.52999	2.81855	-10.6679	2.34966e-05	0.00196549	TRINITY_DN8931_c0_g1	NA	NA	NA
312	1.9399	1.278	10.6877	2.36932e-05	0.00197169	TRINITY_DN13372_c0_g1	NA	NA	NA
313	3.83124	1.55234	10.9423	2.37262e-05	0.00197169	TRINITY_DN17910_c0_g1	NA	NA	NA
250	2.10911	2.43318	11.4882	1.59298e-05	0.00165474	TRINITY_DN2140_c0_g1	KOG	At5g09380	NA
147	2.10771	4.73233	13.4318	6.55566e-06	0.00115161	TRINITY_DN1346_c0_g1	PFAM	2-nitropropane dioxygenase-like protein (Aldolase-type TIM barrel family protein) 2-nitropropane dioxygenase-like protein (Aldolase-type TIM barrel family protein) (Putative 2-nitropropane dioxygenase)	response to cadmium ion [GO:0046686]; response to symbiotic fungus [GO:0009610]
808	2.10585	5.3273	7.58513	0.000158895	0.00509148	TRINITY_DN18607_c2_g1	UPROT	Pectinesterase 2 (PE 2) (EC 3.1.1.11) (Pectin methylesterase)	cell wall modification [GO:0042545]; pectin catabolic process [GO:0045490]
1037	2.10412	7.25348	6.65652	0.000319215	0.00797125	TRINITY_DN1145_c0_g1	UPROT	Putative phospholipid-transporting ATPase 9 (AtALA9) (EC 7.6.2.1) (Aminophospholipid flippase 9)	phospholipid translocation [GO:0045332]; protein localization involved in auxin polar transport [GO:1901703]
2115	2.10134	5.39731	4.47298	0.00235788	0.028843	TRINITY_DN3493_c0_g1	UPROT	Zeatin O-glucosyltransferase (EC 2.4.1.203) (Trans-zeatin O-beta-D-glucosyltransferase)	cytokinin metabolic process [GO:0009690]; flower morphogenesis [GO:0048439]; leaf morphogenesis [GO:0009965]; negative regulation of growth [GO:0045926]; protein glycosylation [GO:0006486]; regulation of chlorophyll biosynthetic process [GO:0010380]; regulation of vegetative meristem growth [GO:0010083]; root morphogenesis [GO:0010015]; seed development [GO:0048316]
319	-1.23216	4.84065	-10.558	2.47166e-05	0.00201436	TRINITY_DN291_c0_g1	NA	NA	NA
3653	2.09164	5.26494	2.88308	0.0155365	0.110089	TRINITY_DN2064_c0_g1	UPROT	Isoflavone reductase homolog (EC 1.3.1.-)
321	1.43084	6.99384	10.4926	2.57052e-05	0.00207748	TRINITY_DN723_c1_g1	NA	NA	NA
4423	2.08494	-1.60367	2.3776	0.0309183	0.180941	TRINITY_DN4605_c0_g1	UPROT	Kaempferol 3-O-beta-D-galactosyltransferase (F3GalTase) (EC 2.4.1.234)
269	2.0847	5.71473	11.15	1.88284e-05	0.00180578	TRINITY_DN2049_c0_g2	UPROT	Peptidyl-prolyl cis-trans isomerase FKBP65 (PPIase FKBP65) (EC 5.2.1.8) (70 kDa peptidyl-prolyl isomerase) (FK506-binding protein 65) (AtFKBP65) (Immunophilin FKBP65) (Peptidyl-prolyl isomerase ROF2) (Protein ROTAMASE FKBP 2) (Rotamase)	cellular heat acclimation [GO:0070370]; chaperone-mediated protein folding [GO:0061077]; protein peptidyl-prolyl isomerization [GO:0000413]
3776	2.08285	-0.754796	2.81164	0.0170644	0.117036	TRINITY_DN97821_c0_g1	UPROT	Dirigent protein 21 (AtDIR21)
2171	2.07653	-1.88637	4.38924	0.00257254	0.0306551	TRINITY_DN6704_c0_g1	UPROT	Scopoletin glucosyltransferase (EC 2.4.1.128) (Phenylpropanoid:glucosyltransferase 1)
805	2.07481	4.01143	7.61401	0.000155348	0.00499676	TRINITY_DN3113_c0_g1	UPROT	Alpha carbonic anhydrase 7 (AtaCA7) (AtalphaCA7) (EC 4.2.1.1) (Alpha carbonate dehydratase 7)	one-carbon metabolic process [GO:0006730]
410	2.07364	1.5413	9.75445	3.98215e-05	0.002517	TRINITY_DN20499_c0_g1	UPROT	18.2 kDa class I heat shock protein
4480	2.06652	-1.38503	2.34552	0.032269	0.18643	TRINITY_DN14401_c0_g1	UPROT	Indole-3-acetate O-methyltransferase 1 (EC 2.1.1.278) (IAA carboxylmethyltransferase 1) (S-adenosyl-L-methionine:(indol-3-yl) acetate carboxylmethyltransferase 1)	auxin homeostasis [GO:0010252]; methylation [GO:0032259]; polarity specification of adaxial/abaxial axis [GO:0009944]
516	2.06414	5.164	9.07681	5.93588e-05	0.00299107	TRINITY_DN502_c4_g1	UPROT	F-box/kelch-repeat protein At5g43190
271	2.05633	2.58593	11.1399	1.8892e-05	0.00180578	TRINITY_DN127270_c1_g2	UPROT	Cytochrome P450 76T24 (CrCYP76T24) (EC 1.14.-.-)
340	2.0546	4.19284	10.3549	2.84848e-05	0.00217463	TRINITY_DN6329_c0_g1	UPROT PFAM	Transcription factor MYB102 (Myb-related protein 102) (AtMYB102) (Myb-related protein M4) (AtM4) Putative MYB transcription factor	defense response [GO:0006952]; regulation of transcription, DNA-templated [GO:0006355]; response to osmotic stress [GO:0006970]; response to wounding [GO:0009611]
748	2.04694	0.454117	7.85504	0.000130982	0.00452587	TRINITY_DN56946_c0_g1	UPROT	Probable WRKY transcription factor 51 (WRKY DNA-binding protein 51)	defense response to bacterium [GO:0042742]; defense response to fungus [GO:0050832]; jasmonic acid mediated signaling pathway [GO:0009867]
333	1.67054	4.98155	10.4145	2.70335e-05	0.00210828	TRINITY_DN9665_c0_g1	NA	NA	NA
623	2.04644	2.5743	8.42439	8.9412e-05	0.00370893	TRINITY_DN12596_c0_g1	PFAM	Cotton fiber protein	cellular response to hypoxia [GO:0071456]
3662	2.04553	-1.91583	2.87336	0.0156588	0.110647	TRINITY_DN15937_c0_g1	UPROT	Cytochrome P450 704B1 (Long-chain fatty acid omega-hydroxylase) (EC 1.14.14.80)	pollen exine formation [GO:0010584]; sporopollenin biosynthetic process [GO:0080110]
5032	2.03999	-3.10903	2.05574	0.0486524	0.249978	TRINITY_DN17519_c0_g1	UPROT	Methyl-CpG-binding domain-containing protein 7 (AtMBD7) (MBD07) (Methyl-CpG-binding protein MBD7)	DNA demethylation [GO:0080111]; positive regulation of DNA demethylation [GO:1901537]; response to karrikin [GO:0080167]
337	1.87933	2.59938	10.3612	2.81042e-05	0.00216514	TRINITY_DN34534_c0_g1	NA	NA	NA
1292	2.03782	6.45752	6.04088	0.000527716	0.0105903	TRINITY_DN6253_c1_g1	UPROT	L-ascorbate oxidase (ASO) (Ascorbase) (EC 1.10.3.3)
173	2.03225	6.01554	12.6892	9.02329e-06	0.00134944	TRINITY_DN2931_c0_g2	UPROT	RNA demethylase ALKBH10B (EC 1.14.11.-) (Alkylated DNA repair protein alkB homolog 10B) (Alpha-ketoglutarate-dependent dioxygenase alkB homolog 10B)	mRNA catabolic process [GO:0006402]; response to karrikin [GO:0080167]; vegetative to reproductive phase transition of meristem [GO:0010228]
541	2.02816	1.53168	8.93568	6.45841e-05	0.0031011	TRINITY_DN12478_c1_g1	UPROT	Protein LURP-one-related 11
933	2.0229	0.279842	7.03685	0.000236411	0.00657025	TRINITY_DN8709_c0_g1	UPROT	Ribonuclease 1 (EC 4.6.1.19)	anthocyanin-containing compound biosynthetic process [GO:0009718]; cellular response to phosphate starvation [GO:0016036]; response to wounding [GO:0009611]; RNA catabolic process [GO:0006401]
88	2.02214	3.83057	15.5635	2.806e-06	0.000817481	TRINITY_DN116_c0_g1	UPROT PFAM	Nuclear transcription factor Y subunit A-7 (AtNF-YA-7) Nuclear transcription factor Y subunit	negative regulation of transcription, DNA-templated [GO:0045892]; regulation of transcription by RNA polymerase II [GO:0006357]
343	-2.33135	2.51773	-10.3565	2.89788e-05	0.00219253	TRINITY_DN5352_c0_g1	NA	NA	NA
47	2.02024	7.22772	18.8078	9.41967e-07	0.000519024	TRINITY_DN970_c1_g1	UPROT	Protein DETOXIFICATION 31 (AtDTX31) (Multidrug and toxic compound extrusion protein 31) (MATE protein 31) (Protein ROOT HAIR SPECIFIC 2) Protein DETOXIFICATION 29 (AtDTX29) (Multidrug and toxic compound extrusion protein 29) (MATE protein 29)	root hair elongation [GO:0048767]
93	2.01904	3.8004	15.245	3.15926e-06	0.000870376	TRINITY_DN3172_c0_g1	UPROT	ASC1-like protein (Alternaria stem canker resistance-like protein) Ceramide synthase LOH1 (CS1) (CSII) (EC 2.3.1.-) (Protein LONGEVITY ASSURANCE GENE ONE HOMOLOG 1) (LAG One Homolog 1) (LAG1 homolog 1) (LAG1 longevity assurance homolog 1)	ceramide biosynthetic process [GO:0046513] ceramide biosynthetic process [GO:0046513]; endomembrane system organization [GO:0010256]; regulation of auxin polar transport [GO:2000012]; sphingolipid metabolic process [GO:0006665]; very long-chain fatty acid biosynthetic process [GO:0042761]
92	2.01901	7.17887	15.2495	3.15382e-06	0.000870376	TRINITY_DN5178_c4_g1	UPROT	1-acylglycerol-3-phosphate O-acyltransferase (EC 2.3.1.51) (Lipid droplet-binding protein CGI-58 homolog)	cellular response to hypoxia [GO:0071456]; fatty acid homeostasis [GO:0055089]; lipid homeostasis [GO:0055088]; phosphatidic acid biosynthetic process [GO:0006654]; phospholipid homeostasis [GO:0055091]; triglyceride homeostasis [GO:0070328]
347	2.19059	0.613412	10.3094	2.94483e-05	0.00220176	TRINITY_DN4675_c0_g2	NA	NA	NA
3902	2.01741	-0.901557	2.71449	0.0192954	0.12806	TRINITY_DN5987_c0_g1	UPROT	Protein DOG1-like 4	transcription, DNA-templated [GO:0006351]
2739	2.01726	-3.3805	3.67401	0.00572932	0.054099	TRINITY_DN82710_c0_g1	UPROT	Polygalacturonase 1 beta-like protein 3 (AtPGL3) (Aromatic-rich glycoprotein JP650) (PG1beta-like protein 3) (Polygalacturonase 2) (Probable polygalacturonase non-catalytic subunit JP650)
542	2.00639	3.87831	8.93062	6.47006e-05	0.0031011	TRINITY_DN3131_c0_g1	UPROT	Protein POLLENLESS 3 (Protein MALE STERILE 5) (Protein THREE-DIVISION MUTANT 1)	cell division [GO:0051301]; male meiotic nuclear division [GO:0007140]; meiotic cell cycle [GO:0051321]; microsporogenesis [GO:0009556]
351	-1.1744	5.60425	-10.2011	2.9941e-05	0.00221896	TRINITY_DN655_c0_g1	NA	NA	NA
352	2.06459	-0.331989	10.2514	3.01524e-05	0.00222398	TRINITY_DN4716_c0_g2	NA	NA	NA
353	2.56679	-2.04447	10.3064	3.02787e-05	0.00222398	TRINITY_DN11595_c0_g1	NA	NA	NA
354	2.22266	5.75422	10.258	3.03478e-05	0.00222398	TRINITY_DN5755_c1_g1	NA	NA	NA
355	-2.49954	2.07697	-10.2925	3.03597e-05	0.00222398	TRINITY_DN5371_c0_g1	NA	NA	NA
585	2.00424	6.8922	8.61721	7.87618e-05	0.00349503	TRINITY_DN11_c1_g1	UPROT	Serine/threonine-protein kinase RIPK (EC 2.7.11.1) (ACIK1A/PBL14) (ACRE protein ortholog 264A) (AtACRE264a) (PBS1-like protein 14) (RPM1-induced protein kinase)	defense response to bacterium [GO:0042742]; protein phosphorylation [GO:0006468]
2290	2.00393	1.75476	4.23097	0.00303541	0.0342697	TRINITY_DN4731_c0_g1	PFAM	Blue copper protein, putative
3126	2.00141	-3.68211	3.28764	0.00915382	0.0757469	TRINITY_DN12294_c0_g1	UPROT	MLO-like protein 3 (AtMlo3)	defense response [GO:0006952]; response to biotic stimulus [GO:0009607]
3128	2.00141	-3.24404	3.28764	0.00915382	0.0757469	TRINITY_DN20250_c0_g1	UPROT	Amino acid transporter AVT1H (AtAvt1H)	amino acid transport [GO:0006865]
894	1.99706	2.82621	7.20947	0.000207349	0.0060092	TRINITY_DN5591_c0_g1	PFAM	Os01g0948500 protein (cDNA clone:001-131-D10, full insert sequence)
188	1.99674	5.84539	12.4585	9.99463e-06	0.00137282	TRINITY_DN17511_c0_g1	UPROT	L-lactate dehydrogenase A (LDH-A) (EC 1.1.1.27)	carbohydrate metabolic process [GO:0005975]; carboxylic acid metabolic process [GO:0019752]
667	1.99614	-0.189786	8.23912	0.00010067	0.00391949	TRINITY_DN7514_c0_g1	UPROT	Glyceraldehyde-3-phosphate dehydrogenase 3, cytosolic (EC 1.2.1.12) Glyceraldehyde-3-phosphate dehydrogenase, cytosolic (EC 1.2.1.12)	glucose metabolic process [GO:0006006]; glycolytic process [GO:0006096]; response to anoxia [GO:0034059]; response to heat [GO:0009408] glucose metabolic process [GO:0006006]; glycolytic process [GO:0006096]
363	2.63338	-1.32146	10.2129	3.20208e-05	0.00229265	TRINITY_DN98799_c0_g1	NA	NA	NA
1878	1.99393	7.05803	4.80459	0.00165984	0.0228891	TRINITY_DN24589_c0_g1	UPROT	Boron transporter 4 Probable boron transporter 6 Probable boron transporter 7	borate transport [GO:0046713]; cellular response to boron-containing substance levels [GO:0080029]; ion homeostasis [GO:0050801]; transmembrane transport [GO:0055085] ion homeostasis [GO:0050801]; transmembrane transport [GO:0055085]
1101	1.98567	2.40765	6.49271	0.000361102	0.00847384	TRINITY_DN51627_c0_g1	UPROT	Ferredoxin--NADP reductase, leaf-type isozyme, chloroplastic (FNR) (EC 1.18.1.2) Ferredoxin--NADP reductase, chloroplastic (FNR) (EC 1.18.1.2) Ferredoxin--NADP reductase, leaf isozyme 2, chloroplastic (EC 1.18.1.2) (Leaf FNR 2) (AtLFNR2) (FNR-2)	photosynthesis [GO:0015979] defense response to bacterium [GO:0042742]; defense response to fungus [GO:0050832]; photosynthesis [GO:0015979]
1347	1.98307	5.26425	5.89528	0.000596232	0.0114624	TRINITY_DN34492_c0_g1	UPROT	IQ domain-containing protein IQM4 (IQ motif-containing protein 4) IQ domain-containing protein IQM1 (IQ motif-containing protein 1)	cellular response to hypoxia [GO:0071456]; response to abscisic acid [GO:0009737]; response to salt stress [GO:0009651] regulation of stomatal movement [GO:0010119]
367	3.06989	-1.38446	10.2244	3.2875e-05	0.00232752	TRINITY_DN56528_c0_g1	NA	NA	NA
257	1.97965	4.85553	11.2968	1.73802e-05	0.00175506	TRINITY_DN3129_c0_g1	UPROT	3-ketoacyl-CoA synthase 2 (KCS-2) (EC 2.3.1.199) (Docosanoic acid synthase) (Very long-chain fatty acid condensing enzyme 2) (VLCFA condensing enzyme 2) 3-ketoacyl-CoA synthase 11 (KCS-11) (EC 2.3.1.199) (Very long-chain fatty acid condensing enzyme 11) (VLCFA condensing enzyme 11)	fatty acid biosynthetic process [GO:0006633]; response to osmotic stress [GO:0006970]; response to wounding [GO:0009611]; suberin biosynthetic process [GO:0010345] fatty acid biosynthetic process [GO:0006633]; response to cold [GO:0009409]; response to light stimulus [GO:0009416]
3711	1.97709	-2.08314	2.84604	0.016116	0.112423	TRINITY_DN31892_c0_g1	UPROT	Mitogen-activated protein kinase kinase kinase 5 (EC 2.7.11.25) (MAP3K gamma protein kinase) (AtMAP3Kgamma)	activation of MAPK activity [GO:0000187]; cellular response to chitin [GO:0071323]; defense response [GO:0006952]; pattern recognition receptor signaling pathway [GO:0002221]; protein autophosphorylation [GO:0046777]; regulation of defense response by callose deposition [GO:2000071]; regulation of defense response to bacterium [GO:1900424]; regulation of defense response to fungus [GO:1900150]; r…
370	-2.81047	0.791195	-10.1568	3.34611e-05	0.00234325	TRINITY_DN649_c1_g1	NA	NA	NA
371	2.22535	1.04567	10.0743	3.35836e-05	0.00234325	TRINITY_DN2870_c0_g1	NA	NA	NA
372	-1.98844	1.91374	-10.0461	3.36107e-05	0.00234325	TRINITY_DN3162_c0_g1	NA	NA	NA
3750	1.97469	-2.82501	2.81903	0.0166992	0.115337	TRINITY_DN9334_c0_g1	UPROT	Galactomannan galactosyltransferase 1 (EC 2.4.1.-)	cell wall organization [GO:0071555]
10	1.97359	5.10695	25.8311	1.4904e-07	0.00029164	TRINITY_DN2326_c0_g1	KOG	At5g54730	NA
533	1.9714	4.93132	9.00039	6.18495e-05	0.00301666	TRINITY_DN15114_c0_g1	UPROT	Plant cysteine oxidase 2 (AtPCO2) (EC 1.13.11.20) (Hypoxia-responsive unknown protein 43) Plant cysteine oxidase 1 (AtPCO1) (EC 1.13.11.20) (Hypoxia-responsive unknown protein 29)	cellular response to hypoxia [GO:0071456]; detection of hypoxia [GO:0070483]; peptidyl-cysteine oxidation [GO:0018171]; response to hypoxia [GO:0001666] anaerobic respiration [GO:0009061]; cellular response to hypoxia [GO:0071456]; detection of hypoxia [GO:0070483]; peptidyl-cysteine oxidation [GO:0018171]; response to hypoxia [GO:0001666]
1613	1.96935	4.15021	5.29818	0.00102365	0.0164315	TRINITY_DN3850_c0_g1	UPROT PFAM	Ethylene-response factor C3 (Sl.ERF.C.3) (Ethylene-responsive element-binding factor C3) (Ethylene-responsive transcription factor C3) Uncharacterized protein At3g14160 (Fragment) Uncharacterized protein At3g14160	defense response [GO:0006952]; ethylene-activated signaling pathway [GO:0009873]; positive regulation of transcription, DNA-templated [GO:0045893]; regulation of defense response [GO:0031347]; regulation of ethylene-activated signaling pathway [GO:0010104] DNA repair [GO:0006281]
506	1.9691	7.23829	9.15427	5.63072e-05	0.00289485	TRINITY_DN5549_c0_g1	PFAM	Gb|AAF03435.1
522	1.96795	2.10236	9.04527	6.01604e-05	0.00299571	TRINITY_DN6351_c0_g3	UPROT	Thaumatin-like protein (allergen Act c 2)	defense response to fungus [GO:0050832]; killing of cells of other organism [GO:0031640]
115	1.96652	5.26279	14.2831	4.57652e-06	0.00102652	TRINITY_DN4384_c0_g2	UPROT	Zinc finger protein CONSTANS-LIKE 5	regulation of flower development [GO:0009909]; regulation of transcription, DNA-templated [GO:0006355]
380	2.22347	1.16317	10.0129	3.47473e-05	0.00237387	TRINITY_DN1637_c0_g1	NA	NA	NA
118	1.96646	2.65698	14.1649	4.79945e-06	0.00104868	TRINITY_DN5548_c0_g1	UPROT	Cold-regulated protein 28	negative regulation of transcription, DNA-templated [GO:0045892]; regulation of circadian rhythm [GO:0042752]; regulation of photoperiodism, flowering [GO:2000028]; response to abscisic acid [GO:0009737]; response to absence of light [GO:0009646]; response to blue light [GO:0009637]; response to cold [GO:0009409]; response to red light [GO:0010114]; rhythmic process [GO:0048511]
119	1.96646	2.65698	14.1649	4.79945e-06	0.00104868	TRINITY_DN5548_c0_g1	KOG	At4g33980	NA
4369	1.96503	-1.4447	2.39922	0.0295478	0.175022	TRINITY_DN3751_c1_g1	UPROT	Glyceraldehyde-3-phosphate dehydrogenase A, chloroplastic (EC 1.2.1.13) (NADP-dependent glyceraldehydephosphate dehydrogenase subunit A)	glucose metabolic process [GO:0006006]; reductive pentose-phosphate cycle [GO:0019253]
174	1.96177	5.74188	12.6592	9.1091e-06	0.00134944	TRINITY_DN1226_c1_g1	UPROT	Heat shock protein 90-1 (AtHSP90.1) (AtHsp90-1) (Heat shock protein 81-1) (Hsp81-1) (Heat shock protein 83)	cellular response to heat [GO:0034605]; chaperone-mediated protein folding [GO:0061077]; defense response to bacterium [GO:0042742]; innate immune response [GO:0045087]; protein folding [GO:0006457]; protein stabilization [GO:0050821]
1732	1.96175	-1.68698	5.08145	0.00125895	0.0188367	TRINITY_DN9647_c0_g1	UPROT	Probable pectinesterase 15 (PE 15) (EC 3.1.1.11) (Pectin methylesterase 15) (AtPME15)	cell wall modification [GO:0042545]; pectin catabolic process [GO:0045490]
1167	1.95799	3.14998	6.33738	0.000409199	0.00908988	TRINITY_DN2272_c0_g1	UPROT	Isoflavone reductase homolog (EC 1.3.1.-)
387	2.32862	4.49015	9.95497	3.61492e-05	0.00242391	TRINITY_DN4144_c0_g1	NA	NA	NA
1733	1.95251	5.29888	5.08017	0.00125969	0.0188367	TRINITY_DN148_c0_g1	UPROT	UPF0496 protein At4g34320
441	1.95104	8.55127	9.53969	4.47455e-05	0.0026264	TRINITY_DN7932_c0_g1	UPROT PFAM	Mitochondrial phosphate carrier protein 3, mitochondrial (Mitochondrial phosphate transporter 3) (MPT3) (Phosphate transporter 3;1) Similarity to polyA polymerase	mitochondrial phosphate ion transmembrane transport [GO:1990547]; phosphate ion transmembrane transport [GO:0035435]; response to salt stress [GO:0009651] RNA processing [GO:0006396]
442	1.95104	8.55127	9.53969	4.47455e-05	0.0026264	TRINITY_DN7932_c0_g1	KOG	At1g28090	NA
391	-3.83756	0.185643	-10.118	3.68689e-05	0.0024346	TRINITY_DN50485_c2_g1	NA	NA	NA
392	-2.93271	0.433415	-9.99575	3.69308e-05	0.0024346	TRINITY_DN2167_c3_g1	NA	NA	NA
1488	1.94106	-0.630872	5.54585	0.000811965	0.0141347	TRINITY_DN7559_c0_g2	UPROT	Glucose-6-phosphate/phosphate translocator 2, chloroplastic (AtGPT2)	carbohydrate transport [GO:0008643]; glucose-6-phosphate transport [GO:0015760]; phosphoenolpyruvate transport [GO:0015714]; phosphoglycerate transmembrane transport [GO:0015713]; photosynthesis [GO:0015979]; photosynthetic acclimation [GO:0009643]; regulation of photosynthesis [GO:0010109]; response to glucose [GO:0009749]; response to karrikin [GO:0080167]; response to nematode [GO:0009624]; re…
177	1.93903	3.15738	12.6022	9.33382e-06	0.00134944	TRINITY_DN5892_c0_g1	UPROT	Carboxyl-terminal-processing peptidase 3, chloroplastic (EC 3.4.21.102) (D1 C-terminal processing protease 3) (Photosystem II D1 protein processing peptidase 3)
1642	1.93609	8.96776	5.23989	0.00107925	0.0170222	TRINITY_DN3361_c0_g1	UPROT	Chitin-inducible gibberellin-responsive protein 1	regulation of transcription, DNA-templated [GO:0006355]
327	1.93575	5.7771	10.4871	2.63457e-05	0.00208539	TRINITY_DN1138_c1_g2	UPROT	Sucrose transport protein (Sucrose permease) (Sucrose-proton symporter)	sucrose metabolic process [GO:0005985]
397	1.34992	5.21201	9.79473	3.76824e-05	0.0024604	TRINITY_DN3283_c0_g1	NA	NA	NA
398	1.74274	5.06549	9.8157	3.77613e-05	0.0024604	TRINITY_DN3350_c0_g1	NA	NA	NA
1529	1.9315	0.590433	5.46647	0.000872719	0.0147861	TRINITY_DN7826_c0_g1	UPROT	Auxin-induced protein 10A5	auxin-activated signaling pathway [GO:0009734]
591	1.92986	8.28465	8.58458	8.00668e-05	0.00351711	TRINITY_DN3979_c0_g1	UPROT	Protein SAR DEFICIENT 1 LEAF RUST 10 DISEASE-RESISTANCE LOCUS RECEPTOR-LIKE PROTEIN KINASE-like 1.1 (EC 2.7.11.1) (Probable receptor-like serine/threonine-protein kinase LRK10L-1.1) LEAF RUST 10 DISEASE-RESISTANCE LOCUS RECEPTOR-LIKE PROTEIN KINASE-like 2.5 (EC 2.7.11.1) (Probable receptor-like serine/threonine-protein kinase LRK10L-2.5)	cellular response to molecule of bacterial origin [GO:0071219]; defense response to bacterium [GO:0042742]; defense response to oomycetes [GO:0002229]; plant-type hypersensitive response [GO:0009626]; positive regulation of defense response to bacterium [GO:1900426]; regulation of salicylic acid biosynthetic process [GO:0080142]; regulation of systemic acquired resistance [GO:0010112]; regulation…
401	-3.30069	1.34748	-9.96325	3.86626e-05	0.00249985	TRINITY_DN1456_c0_g1	NA	NA	NA
402	0.948707	7.37686	9.73457	3.88067e-05	0.00250278	TRINITY_DN884_c1_g1	NA	NA	NA
1374	1.92139	0.843753	5.82421	0.000631946	0.0119176	TRINITY_DN6596_c0_g1	PFAM	Regulator of chromosome condensation (RCC1) family protein (Regulator of chromosome condensation-like protein)	cellular response to freezing [GO:0071497]; cold acclimation [GO:0009631]; regulation of lignin biosynthetic process [GO:1901141]
4500	1.92134	-1.69729	2.31882	0.0328872	0.189144	TRINITY_DN19472_c0_g1	UPROT	Pleiotropic drug resistance protein 1 (NtPDR1)
3023	1.92055	0.281897	3.3677	0.00822565	0.0703398	TRINITY_DN5151_c0_g1	UPROT	Probable pectinesterase 53 (PE 53) (EC 3.1.1.11) (Pectin methylesterase 53) (AtPME53)	cell wall modification [GO:0042545]; pectin catabolic process [GO:0045490]
406	1.58051	7.1432	9.73044	3.9368e-05	0.00250908	TRINITY_DN5880_c0_g1	NA	NA	NA
407	3.32465	-0.668561	9.93246	3.94078e-05	0.00250908	TRINITY_DN2271_c0_g1	NA	NA	NA
1079	1.91857	1.68836	6.54562	0.000344558	0.00824862	TRINITY_DN108_c2_g1	UPROT	Sedoheptulose-1,7-bisphosphatase, chloroplastic (EC 3.1.3.37) (SED(1,7)P2ase) (Sedoheptulose bisphosphatase) (SBPase)	fructose 1,6-bisphosphate metabolic process [GO:0030388]; fructose 6-phosphate metabolic process [GO:0006002]; fructose metabolic process [GO:0006000]; gluconeogenesis [GO:0006094]; reductive pentose-phosphate cycle [GO:0019253]; sucrose biosynthetic process [GO:0005986] reductive pentose-phosphate cycle [GO:0019253]
964	1.9085	0.556756	6.90056	0.00026048	0.00700119	TRINITY_DN9561_c0_g1	UPROT	ABC transporter G family member 23 (ABC transporter ABCG.23) (AtABCG23) (Probable white-brown complex homolog protein 24) (AtWBC24)
2414	1.90804	4.84769	4.05132	0.00367566	0.0393759	TRINITY_DN39751_c0_g1	PFAM	At2g42760 (DUF1685 family protein)
3752	1.90787	0.254331	2.81289	0.0167164	0.115417	TRINITY_DN8084_c0_g2	UPROT	Protein PAM71, chloroplastic (CA(2+)/H(+) ANTIPORTER 1) (GDT1-like protein 1) (PHOTOSYNTHESIS AFFECTED MUTANT71)	calcium ion transmembrane transport [GO:0070588]; calcium ion transport [GO:0006816]; Golgi calcium ion homeostasis [GO:0032468]; Golgi calcium ion transport [GO:0032472]; manganese ion transmembrane transport [GO:0071421]; photosystem II oxygen evolving complex assembly [GO:0010270]
472	1.90265	8.40675	9.35638	4.97002e-05	0.00273848	TRINITY_DN1190_c0_g1	UPROT	Uncharacterized protein At2g33490 Pyruvate dehydrogenase E1 component subunit beta-1, mitochondrial (PDHE1-B) (EC 1.2.4.1) (Protein MACCI-BOU)	acetyl-CoA biosynthetic process from pyruvate [GO:0006086]; defense response to bacterium [GO:0042742]; glycolytic process [GO:0006096]
19	1.90244	7.24634	24.2779	2.12976e-07	0.00029164	TRINITY_DN4667_c0_g1	UPROT	Putative pentatricopeptide repeat-containing protein At3g49142	RNA modification [GO:0009451]
414	-5.97403	0.71395	-10.1688	4.05657e-05	0.00253871	TRINITY_DN6504_c2_g1	NA	NA	NA
2139	1.9018	1.53342	4.42997	0.00243007	0.0293898	TRINITY_DN8021_c0_g1	PFAM	Dof zinc finger protein	regulation of transcription, DNA-templated [GO:0006355]
1605	1.89646	5.809	5.316	0.00100164	0.0161601	TRINITY_DN5937_c0_g1	UPROT	Thylakoid lumenal 15 kDa protein 1, chloroplastic (p15)
809	1.89197	9.34927	7.5556	0.000160127	0.00511391	TRINITY_DN1411_c2_g1	UPROT	Tetraspanin-8	defense response to Gram-negative bacterium [GO:0050829]
377	1.88717	6.78535	9.99069	3.44684e-05	0.00237128	TRINITY_DN1542_c1_g1	UPROT	Vacuole membrane protein KMS1 (Protein KILLING ME SLOWLY 1)	endomembrane system organization [GO:0010256]; vesicle-mediated transport [GO:0016192]
3807	1.88644	0.335525	2.77661	0.0175025	0.119124	TRINITY_DN5504_c1_g1	UPROT	Seipin-1 (AtSEIPIN1)	lipid droplet formation [GO:0140042]; lipid droplet organization [GO:0034389]; lipid metabolic process [GO:0006629]; lipid storage [GO:0019915]; pollen germination [GO:0009846]; regulation of double fertilization forming a zygote and endosperm [GO:0080155]; seed development [GO:0048316]; seed dormancy process [GO:0010162]; seed oilbody biogenesis [GO:0010344]
3004	1.87967	-1.97816	3.38631	0.00800992	0.0689136	TRINITY_DN128291_c0_g1	UPROT	Cytochrome P450 78A3 (EC 1.14.-.-)
2565	1.87926	0.721045	3.86907	0.00451042	0.0454738	TRINITY_DN33124_c0_g1	UPROT PFAM	Protein PELPK1 (Proline-rich protein 10) (Protein Pro-Glu-Leu|Ile|Val-Pro-Lys 1) Unknown protein (Fragment)	positive regulation of seed germination [GO:0010030]; post-embryonic development [GO:0009791]; regulation of photoperiodism, flowering [GO:2000028]
422	-4.31873	0.262541	-9.94889	4.18502e-05	0.00256085	TRINITY_DN5862_c0_g1	NA	NA	NA
2168	1.87666	-0.394645	4.37586	0.00256972	0.0306489	TRINITY_DN12206_c0_g1	UPROT	Leucine-rich repeat extensin-like protein 4 (AtLRX4) (LRR/EXTENSIN4) (Cell wall hydroxyproline-rich glycoprotein)	cell wall organization [GO:0071555]
982	1.87631	7.45855	6.83612	0.000273254	0.00720443	TRINITY_DN1032_c2_g1	UPROT	Zinc finger protein ZAT10 (Salt-tolerance zinc finger)	cellular response to hypoxia [GO:0071456]; multicellular organism growth [GO:0035264]; negative regulation of transcription, DNA-templated [GO:0045892]; photoprotection [GO:0010117]; photosynthesis [GO:0015979]; response to abscisic acid [GO:0009737]; response to chitin [GO:0010200]; response to cold [GO:0009409]; response to high light intensity [GO:0009644]; response to oxidative stress [GO:000…
603	1.87313	7.19539	8.49183	8.47138e-05	0.00364321	TRINITY_DN13745_c0_g1	UPROT	Aldehyde dehydrogenase 1 (EC 1.2.1.-) (Artemisinic aldehyde oxidase) (Artemisinate synthase) (Dihydroartemisinic aldehyde oxidase) Aldehyde dehydrogenase family 2 member C4 (EC 1.2.1.3) (ALDH1a) (Protein REDUCED EPIDERMAL FLUORESCENCE 1)	phenylpropanoid biosynthetic process [GO:0009699]
266	1.86373	9.51229	11.1664	1.84388e-05	0.00180444	TRINITY_DN20713_c0_g1	UPROT	Probable E3 ubiquitin-protein ligase RZFP34 (EC 2.3.2.27) (OsRFP1) (RING zinc-finger protein 34) (OsRZFP34)	protein ubiquitination [GO:0016567]; ubiquitin-dependent protein catabolic process [GO:0006511]
1550	1.85575	5.97491	5.42143	0.000905345	0.0151197	TRINITY_DN2463_c2_g1	UPROT	Syntaxin-121 (AtSYP121) (Syntaxin-related protein At-Syr1)	defense response [GO:0006952]; defense response to fungus [GO:0050832]; exocytosis [GO:0006887]; intracellular protein transport [GO:0006886]; maintenance of protein location in plasma membrane [GO:0072660]; negative regulation of defense response [GO:0031348]; protein localization to plasma membrane [GO:0072659]; protein targeting to membrane [GO:0006612]; regulation of stomatal movement [GO:001…
717	1.85319	2.73836	7.97889	0.000118926	0.0042985	TRINITY_DN8153_c0_g1	UPROT	Photosystem II 22 kDa protein, chloroplastic (CP22)	photosynthesis [GO:0015979]
946	1.84872	1.68503	6.96405	0.000247232	0.00677105	TRINITY_DN111400_c0_g1	UPROT	Pentatricopeptide repeat-containing protein At5g13770, chloroplastic	chloroplast organization [GO:0009658]
1569	1.84738	6.54679	5.4007	0.000922443	0.0152314	TRINITY_DN3780_c2_g1	PFAM	Regulator of Vps4 activity in the MVB pathway protein (Uncharacterized protein At1g13340) (Uncharacterized protein At1g13340/F13B4_1) (Unknown protein)	protein localization [GO:0008104]; protein transport [GO:0015031]; response to oxidative stress [GO:0006979]
431	1.42156	5.58701	9.54687	4.3537e-05	0.00259954	TRINITY_DN1109_c0_g1	NA	NA	NA
1996	1.84529	-0.0788089	4.62263	0.00197777	0.0256382	TRINITY_DN8435_c0_g1	UPROT	Anthocyanin 3'-O-beta-glucosyltransferase (3'GT) (EC 2.4.1.238)
433	1.64183	3.02015	9.55908	4.35641e-05	0.00259954	TRINITY_DN7977_c0_g1	NA	NA	NA
46	1.84489	5.74163	18.8495	9.21417e-07	0.000518983	TRINITY_DN5673_c0_g1	UPROT PFAM	B-box zinc finger protein 25 (Protein SALT TOLERANCE HOMOLOG 1) (Salt tolerance-like protein) Leucine-rich repeat (LRR) family protein (Uncharacterized protein T16L24.60)	negative regulation of photomorphogenesis [GO:0010100]; photomorphogenesis [GO:0009640]; regulation of transcription, DNA-templated [GO:0006355]
435	-1.47561	3.9849	-9.5461	4.36269e-05	0.00259954	TRINITY_DN6066_c0_g1	NA	NA	NA
436	2.30606	1.59696	9.61588	4.37887e-05	0.00259954	TRINITY_DN7697_c1_g3	NA	NA	NA
1169	1.84348	1.74644	6.32634	0.00041004	0.00909264	TRINITY_DN4482_c0_g1	UPROT	Acyl carrier protein 1, chloroplastic (ACP 1)	fatty acid biosynthetic process [GO:0006633]
282	1.84114	6.26772	10.9942	2.0103e-05	0.0018596	TRINITY_DN9479_c0_g1	PFAM	NtEIG-A1 protein (cucumber peeling cupredoxin-like)
4603	1.83868	-0.686015	2.24543	0.0360829	0.202811	TRINITY_DN114685_c0_g1	UPROT	Protein SMAX1-LIKE 3 (AtSMXL3)
440	-1.55779	3.62441	-9.50783	4.47367e-05	0.0026264	TRINITY_DN7462_c0_g1	NA	NA	NA
645	1.83385	5.70619	8.34345	9.31034e-05	0.00374484	TRINITY_DN3688_c0_g1	UPROT	Cytochrome P450 72A225 (CrCYP72A225) (EC 1.14.-.-)
156	1.83072	5.40733	13.1845	7.17729e-06	0.00118899	TRINITY_DN6381_c0_g1	UPROT	Phospholipase D alpha 4 (AtPLDalpha4) (PLD alpha 4) (EC 3.1.4.4) (PLDalpha3) (Phospholipase D epsilon) (AtPLDepsilon) (PLD epsilon)	cell division [GO:0051301]; cellular response to nitrogen starvation [GO:0006995]; cellular response to phosphate starvation [GO:0016036]; cellular response to potassium ion starvation [GO:0051365]; multidimensional cell growth [GO:0009825]; phosphatidylcholine metabolic process [GO:0046470]; phospholipid catabolic process [GO:0009395]; positive regulation of nitrogen utilization [GO:0045848]; po…
443	3.85816	2.38399	9.77564	4.47646e-05	0.0026264	TRINITY_DN5549_c3_g1	NA	NA	NA
444	-1.60127	3.27695	-9.50441	4.49006e-05	0.00262829	TRINITY_DN2138_c0_g1	NA	NA	NA
170	1.82787	5.11284	12.7587	8.65097e-06	0.00132089	TRINITY_DN9927_c1_g1	UPROT	Protein DETOXIFICATION 24 (AtDTX24) (Multidrug and toxic compound extrusion protein 24) (MATE protein 24)
4868	1.82776	-3.31384	2.10922	0.043719	0.232306	TRINITY_DN11482_c1_g2	UPROT	UDP-glycosyltransferase 73C4 (SlUGT73C4) (EC 2.4.1.-)
1509	1.82346	5.7149	5.4969	0.000842761	0.0144622	TRINITY_DN1106_c0_g1	UPROT PFAM	Fatty-acid-binding protein 2 (AtFAP2) (Chalcone-flavanone isomerase family protein 2) Hydrolase family protein / HAD-superfamily protein (Uncharacterized protein At3g45740) (Uncharacterized protein T6D9_70)	glycerophospholipid biosynthetic process [GO:0046474]
157	1.82329	2.08455	13.1292	7.34839e-06	0.00120943	TRINITY_DN10789_c0_g1	PFAM	uncharacterized protein LOC107818429	regulation of systemic acquired resistance [GO:0010112]
449	3.25181	1.2857	9.65938	4.57983e-05	0.0026444	TRINITY_DN6825_c0_g1	NA	NA	NA
1328	1.82165	6.37624	5.9432	0.000566104	0.0110543	TRINITY_DN4905_c0_g1	UPROT	Probable protein phosphatase 2C 38 (AtPP2C38) (EC 3.1.3.16)	negative regulation of defense response to bacterium [GO:1900425]
741	1.82165	1.79125	7.8639	0.000128463	0.00448617	TRINITY_DN21317_c0_g1	UPROT	UDP-glycosyltransferase 91C1 (EC 2.4.1.-)
4414	1.82153	-0.815679	2.3622	0.0305675	0.17926	TRINITY_DN9293_c0_g1	PFAM	Probable beta-D-xylosidase 5 (AtBXL5) (EC 3.2.1.-)	arabinan catabolic process [GO:0031222]; xylan catabolic process [GO:0045493]
349	1.81559	4.67512	10.2561	2.96568e-05	0.00220435	TRINITY_DN3801_c0_g1	PFAM	DnaJ-like protein DnaJ protein, putative
350	1.81559	4.67512	10.2561	2.96568e-05	0.00220435	TRINITY_DN3801_c0_g1	KOG	At1g56300	NA
455	2.19639	-1.62962	9.48807	4.68241e-05	0.00267902	TRINITY_DN290_c1_g2	NA	NA	NA
671	1.81468	5.69634	8.20715	0.00010177	0.00393812	TRINITY_DN3751_c1_g2	UPROT	Glyceraldehyde-3-phosphate dehydrogenase A, chloroplastic (EC 1.2.1.13) (NADP-dependent glyceraldehydephosphate dehydrogenase subunit A)	glucose metabolic process [GO:0006006]; reductive pentose-phosphate cycle [GO:0019253]
1483	1.81165	6.9852	5.5492	0.000802827	0.0140238	TRINITY_DN12678_c0_g1	PFAM	At1g07280/F22G5_32 (Tetratricopeptide repeat (TPR)-like superfamily protein)
1216	1.81138	1.50825	6.20761	0.000451721	0.00961749	TRINITY_DN8300_c0_g1	PFAM	B12D protein
459	-1.83065	3.92951	-9.42604	4.75114e-05	0.00268246	TRINITY_DN9221_c0_g1	NA	NA	NA
1831	1.80865	3.25628	4.8775	0.00152299	0.0215411	TRINITY_DN2827_c0_g4	UPROT	Probable leucine-rich repeat receptor-like protein kinase At1g68400 (EC 2.7.11.1)
461	-1.50123	1.9459	-9.39551	4.76924e-05	0.00268246	TRINITY_DN8552_c0_g1	NA	NA	NA
265	1.80787	6.24361	11.187	1.81968e-05	0.00178766	TRINITY_DN2195_c0_g1	UPROT	Diacylglycerol O-acyltransferase 1C (GmDGAT1C) (EC 2.3.1.20) Diacylglycerol O-acyltransferase 1 (CaDGAT1) (EC 2.3.1.20)	triglyceride biosynthetic process [GO:0019432] glycerol metabolic process [GO:0006071]; triglyceride biosynthetic process [GO:0019432]
463	-1.93926	0.781788	-9.42635	4.77855e-05	0.00268246	TRINITY_DN101013_c0_g1	NA	NA	NA
758	1.80619	6.89533	7.80259	0.000133923	0.00457466	TRINITY_DN4042_c0_g1	UPROT	Heavy metal-associated isoprenylated plant protein 21 (AtHIP21) (AtHIPP21)	cadmium ion homeostasis [GO:0055073]; detoxification of cadmium ion [GO:0071585]
1664	1.80172	1.53553	5.18859	0.00112343	0.0174898	TRINITY_DN5746_c0_g1	UPROT	Lignin-forming anionic peroxidase (EC 1.11.1.7)	hydrogen peroxide catabolic process [GO:0042744]; response to oxidative stress [GO:0006979]
432	1.79969	8.24799	9.57239	4.35446e-05	0.00259954	TRINITY_DN41701_c2_g1	UPROT PFAM	Laccase-25 (EC 1.10.3.2) (Benzenediol:oxygen oxidoreductase 25) (Diphenol oxidase 25) (Urishiol oxidase 25) NtEIG-E80 protein (uncharacterized protein LOC107815642)	lignin catabolic process [GO:0046274]
640	1.78866	1.83185	8.36009	9.18757e-05	0.00372434	TRINITY_DN2447_c0_g1	UPROT	Xyloglucan endotransglucosylase/hydrolase 2 (EC 2.4.1.207) (Brassinosteroid-regulated protein BRU1) Xyloglucan endotransglucosylase/hydrolase protein 24 (At-XTH24) (XTH-24) (EC 2.4.1.207) (Endo-xyloglucan transferase) (Meristem protein 5) (MERI-5 protein) (MERI5 protein) (Xyloglucan endo-1,4-beta-D-glucanase)	cell wall biogenesis [GO:0042546]; xyloglucan metabolic process [GO:0010411] cell wall biogenesis [GO:0042546]; plant-type cell wall loosening [GO:0009828]; plant-type cell wall organization or biogenesis [GO:0071669]; xyloglucan metabolic process [GO:0010411]
23	1.78037	8.39768	23.0232	2.88193e-07	0.000332025	TRINITY_DN3398_c0_g1	UPROT	Cytochrome P450 CYP72A219 (EC 1.14.-.-) (Cytochrome P450 CYP72A129) Cytochrome P450 CYP749A22 (EC 1.14.-.-) (Cytochrome P450 CYP749A20)
469	-2.00017	3.2543	-9.40737	4.84954e-05	0.00268964	TRINITY_DN1629_c0_g1	NA	NA	NA
2523	1.77642	-0.526138	3.90817	0.00427909	0.0438155	TRINITY_DN20473_c0_g1	UPROT	Protein BONZAI 3	cellular response to calcium ion [GO:0071277]; defense response [GO:0006952]; negative regulation of cell death [GO:0060548]; stomatal closure [GO:0090332]
1835	1.77419	4.43136	4.86821	0.0015338	0.0216433	TRINITY_DN7478_c0_g1	UPROT	Short-chain dehydrogenase reductase 3b (AtSDR3b) (EC 1.1.1.-)
3081	1.77306	2.23746	3.31282	0.00869054	0.0729614	TRINITY_DN3607_c0_g1	PFAM	At4g32870 (Polyketide cyclase/dehydrase and lipid transport superfamily protein) (Uncharacterized protein At4g32870)	abscisic acid-activated signaling pathway [GO:0009738]; regulation of protein serine/threonine phosphatase activity [GO:0080163]
1180	1.77305	5.68435	6.28931	0.00042109	0.00924537	TRINITY_DN17526_c1_g1	UPROT	Berberine bridge enzyme-like 21 (AtBBE-like 21) (EC 1.1.1.-)
2329	1.76939	7.12593	4.15709	0.00323454	0.0358939	TRINITY_DN1583_c0_g1	PFAM	Eukaryotic aspartyl protease family protein	cellular response to hypoxia [GO:0071456]; response to L-ascorbic acid [GO:0033591]; response to light stimulus [GO:0009416]
1957	1.76752	6.50867	4.68144	0.00185201	0.0244995	TRINITY_DN2387_c0_g2	UPROT PFAM	Transcription factor KUA1 (Myb-related protein H) (AtMYBH) (AtMYBS3) (MYBS3-homolg protein) (Protein KUODA1) At5g56840 (MYB transcription factor) (Myb-like transcription factor family protein) (Similarity to Myb-related transcription activator)	auxin homeostasis [GO:0010252]; lateral root development [GO:0048527]; leaf development [GO:0048366]; leaf senescence [GO:0010150]; negative regulation of peroxidase activity [GO:2000469]; negative regulation of transcription, DNA-templated [GO:0045892]; negative regulation of transcription by RNA polymerase II [GO:0000122]; positive regulation of cell growth [GO:0030307]; post-embryonic plant or…
1597	1.76686	2.28163	5.32329	0.000986733	0.0159938	TRINITY_DN15144_c0_g1	UPROT	Tabersonine 16-hydroxylase 1 (EC 1.14.14.103) (Cytochrome P450 71D12)	alkaloid metabolic process [GO:0009820]
2903	1.76622	-2.69352	3.47613	0.00710971	0.063179	TRINITY_DN5332_c0_g1	UPROT PFAM	Transcription factor bHLH25 (Basic helix-loop-helix protein 25) (AtbHLH25) (bHLH 25) (Transcription factor EN 29) (bHLH transcription factor bHLH025) Symbiotic ammonium transporter	regulation of transcription, DNA-templated [GO:0006355]
2904	1.76622	-3.64027	3.47613	0.00710971	0.063179	TRINITY_DN83654_c0_g1	UPROT	Laccase-3 (EC 1.10.3.2) (Benzenediol:oxygen oxidoreductase 3) (Diphenol oxidase 3) (Urishiol oxidase 3)	lignin catabolic process [GO:0046274]
2907	1.76622	-3.47811	3.47613	0.00710971	0.063179	TRINITY_DN13047_c0_g1	UPROT PFAM	Transcription factor EGL1 (Basic helix-loop-helix protein 2) (AtMYC146) (AtbHLH2) (bHLH 2) (Protein ENHANCER OF GLABRA 3) (Transcription factor EN 30) (bHLH transcription factor bHLH002) DEL	epidermal cell fate specification [GO:0009957]; jasmonic acid mediated signaling pathway [GO:0009867]; multicellular organism development [GO:0007275]; regulation of transcription, DNA-templated [GO:0006355]; trichome differentiation [GO:0010026]
480	2.56189	-0.785224	9.40025	5.05929e-05	0.00274002	TRINITY_DN132356_c0_g1	NA	NA	NA
481	-4.04645	-3.95307	-9.57788	5.08274e-05	0.00274144	TRINITY_DN16732_c0_g1	NA	NA	NA
3901	1.76511	-0.615783	2.69493	0.0192748	0.127957	TRINITY_DN6293_c0_g1	UPROT	Phosphate transporter PHO1 homolog 9 (Protein PHO1 homolog 9) (AtPHO1;H9)	cellular response to phosphate starvation [GO:0016036]; phosphate ion transport [GO:0006817]
483	-3.76917	2.3254	-9.5199	5.15776e-05	0.00276969	TRINITY_DN1182_c2_g1	NA	NA	NA
515	1.7542	6.30441	9.05395	5.91568e-05	0.00298683	TRINITY_DN10614_c0_g1	UPROT	Protein PTST, chloroplastic (PROTEIN TARGETING TO STARCH)	regulation of starch biosynthetic process [GO:0010581]; starch biosynthetic process [GO:0019252]
485	4.02245	-3.26728	9.54632	5.16872e-05	0.00276969	TRINITY_DN842_c0_g2	NA	NA	NA
486	1.87592	2.65832	9.28125	5.18963e-05	0.00277503	TRINITY_DN93_c0_g1	NA	NA	NA
487	-1.39679	3.98124	-9.23925	5.21726e-05	0.0027809	TRINITY_DN16290_c0_g1	NA	NA	NA
2446	1.75341	3.67953	4.00474	0.00382885	0.0404864	TRINITY_DN1493_c1_g1	UPROT PFAM	Transcription factor MYB111 (Myb-related protein 111) (AtMYB111) (Protein PRODUCTION OF FLAVONOL GLYCOSIDES 3) Longin domain-containing protein	flavonol biosynthetic process [GO:0051555]; positive regulation of flavonol biosynthetic process [GO:1900386]; response to light stimulus [GO:0009416]; response to UV-B [GO:0010224] endoplasmic reticulum to Golgi vesicle-mediated transport [GO:0006888]; retrograde vesicle-mediated transport, Golgi to endoplasmic reticulum [GO:0006890]
2522	1.7498	6.4658	3.90817	0.00427087	0.0437726	TRINITY_DN732_c0_g1	UPROT	Xyloglucan endotransglucosylase/hydrolase protein 22 (At-XTH22) (XTH-22) (EC 2.4.1.207) (Touch protein 4) Probable xyloglucan endotransglucosylase/hydrolase protein 23 (At-XTH23) (XTH-23) (EC 2.4.1.207)	cellular response to hypoxia [GO:0071456]; cell wall biogenesis [GO:0042546]; plant-type cell wall organization [GO:0009664]; response to auxin [GO:0009733]; response to brassinosteroid [GO:0009741]; response to cold [GO:0009409]; response to heat [GO:0009408]; response to mechanical stimulus [GO:0009612]; xyloglucan metabolic process [GO:0010411] cell wall biogenesis [GO:0042546]; cell wall orga…
1561	1.74555	7.00619	5.40179	0.000915849	0.0151918	TRINITY_DN9442_c0_g2	UPROT	Heat shock protein 82 (Fragment) Heat shock protein 83	cellular response to heat [GO:0034605]; protein folding [GO:0006457]; protein stabilization [GO:0050821] protein folding [GO:0006457]
491	1.73465	0.174404	9.22592	5.32593e-05	0.00281818	TRINITY_DN6212_c0_g1	NA	NA	NA
1009	1.7454	7.1374	6.7317	0.000294299	0.00755754	TRINITY_DN11528_c1_g1	UPROT PFAM	Chaperone protein dnaJ 10 (AtDjC10) (AtJ10) AT4g39150/T22F8_50 (DNAJ heat shock N-terminal domain-containing protein) (DnaJ-like protein)
2680	1.74531	-1.82591	3.72534	0.00527456	0.0508186	TRINITY_DN12924_c0_g1	KOG	At5g18910	NA
697	1.74335	7.89461	8.05528	0.000112269	0.0041785	TRINITY_DN4475_c2_g1	UPROT	Peroxidase 4 (EC 1.11.1.7)	hydrogen peroxide catabolic process [GO:0042744]; response to oxidative stress [GO:0006979]
2294	1.7431	5.32165	4.20862	0.003051	0.0343845	TRINITY_DN3318_c0_g1	UPROT	Protein phosphatase 2C 3 (AtPP2C03) (EC 3.1.3.16) (Protein AKT1-INTERACTING 1) (Protein HIGHLY ABA-INDUCED PP2C 2) (Protein HONSU) (Protein phosphatase 2C AIP1) (PP2C AIP1)	negative regulation of abscisic acid-activated signaling pathway [GO:0009788]; negative regulation of seed dormancy process [GO:1902039]; positive regulation of gibberellic acid mediated signaling pathway [GO:0009939]; positive regulation of seed germination [GO:0010030]; regulation of growth [GO:0040008]; release of seed from dormancy [GO:0048838]
3499	1.74148	4.63813	2.9602	0.0135545	0.100219	TRINITY_DN68037_c2_g1	UPROT	Cation/calcium exchanger 4 (AtCCX4) (Protein CATION CALCIUM EXCHANGER 4) (Protein CATION EXCHANGER 10)	cation transport [GO:0006812]; potassium ion transport [GO:0006813]; sodium ion transport [GO:0006814]
4735	1.73976	-3.27842	2.16646	0.0398287	0.217611	TRINITY_DN3009_c1_g1	UPROT	Ethylene-responsive transcription factor WIN1 (Protein SHINE 1) (Protein WAX INDUCER 1)	cutin biosynthetic process [GO:0010143]; ethylene-activated signaling pathway [GO:0009873]; response to water deprivation [GO:0009414]; wax metabolic process [GO:0010166]
128	1.73954	5.60719	13.8204	5.46196e-06	0.00110751	TRINITY_DN2969_c0_g1	PFAM	F18C1.18 protein (Hypoxia-responsive family protein)	mitochondrial cytochrome c oxidase assembly [GO:0033617]
4031	1.73343	-2.34991	2.60662	0.0216371	0.138938	TRINITY_DN37789_c0_g1	UPROT	Serine carboxypeptidase 1 (EC 3.4.16.-) Serine carboxypeptidase 2 (EC 3.4.16.6) (CP-MII) (Carboxypeptidase D) (Serine carboxypeptidase II) [Cleaved into: Serine carboxypeptidase 2 chain A (Serine carboxypeptidase II chain A); Serine carboxypeptidase 2 chain B (Serine carboxypeptidase II chain B)]	arbuscular mycorrhizal association [GO:0036377]; response to symbiotic fungus [GO:0009610]
1141	1.73192	2.89404	6.38531	0.000388215	0.00880904	TRINITY_DN1825_c0_g1	PFAM	Uncharacterized protein T19D16.24
1142	1.73192	2.89404	6.38531	0.000388215	0.00880904	TRINITY_DN1825_c0_g1	KOG	At1g11070	NA
429	1.73105	7.96914	9.57094	4.3436e-05	0.00259954	TRINITY_DN2044_c0_g1	UPROT	Putative E3 ubiquitin-protein ligase XBAT35 (EC 2.3.2.27) (Ankyrin repeat domain and RING finger-containing protein XBAT35) (Protein XB3 homolog 5) (RING-type E3 ubiquitin transferase XBAT35)
503	1.75734	1.69321	9.15481	5.56505e-05	0.0028786	TRINITY_DN842_c0_g3	NA	NA	NA
430	1.73105	7.96914	9.57094	4.3436e-05	0.00259954	TRINITY_DN2044_c0_g1	KOG	At3g23280	NA
954	1.72908	4.89073	6.9348	0.000251196	0.00682404	TRINITY_DN13067_c0_g1	UPROT	Sigma factor binding protein 1, chloroplastic (AtsibI) (Sigma factor binding protein I) (SigA binding protein) (VQ motif-containing protein 23) (AtVQ23)	cellular response to light stimulus [GO:0071482]; defense response to bacterium [GO:0042742]; positive regulation of DNA-binding transcription factor activity [GO:0051091]
2174	1.72883	0.665922	4.36362	0.00257728	0.0306684	TRINITY_DN14502_c0_g1	UPROT	Protein MOTHER of FT and TFL1	abscisic acid-activated signaling pathway [GO:0009738]; positive regulation of seed germination [GO:0010030]; response to abscisic acid [GO:0009737]
507	1.51513	5.65865	9.10743	5.6694e-05	0.00290884	TRINITY_DN18622_c1_g1	NA	NA	NA
508	2.46971	1.96103	9.18572	5.71229e-05	0.00292493	TRINITY_DN4152_c0_g1	NA	NA	NA
1503	1.7183	0.0941391	5.50043	0.000834883	0.0143854	TRINITY_DN22439_c0_g1	UPROT	L-gulonolactone oxidase 3 (AtGulLO3) (EC 1.1.3.8)	L-ascorbic acid biosynthetic process [GO:0019853]
4370	1.70894	-2.172	2.37433	0.0296583	0.175626	TRINITY_DN11057_c0_g3	UPROT	Ethylene-responsive transcription factor ERF098	ethylene-activated signaling pathway [GO:0009873]; response to chitin [GO:0010200]
2631	1.70876	3.20894	3.78916	0.0048835	0.0479942	TRINITY_DN57756_c0_g1	UPROT	NDR1/HIN1-like protein 26
2091	1.70637	4.28688	4.48258	0.00226823	0.0280716	TRINITY_DN1032_c0_g1	NR	NP_001237485.1	NA
2454	1.70494	0.266618	3.99053	0.00387768	0.0408664	TRINITY_DN111555_c0_g1	UPROT	Protein PLASTID MOVEMENT IMPAIRED 1	abscisic acid-activated signaling pathway [GO:0009738]; abscisic acid homeostasis [GO:1902265]; actin filament-based movement [GO:0030048]; chloroplast avoidance movement [GO:0009903]; chloroplast relocation [GO:0009902]; nuclear migration along microfilament [GO:0031022]; regulation of abscisic acid-activated signaling pathway [GO:0009787]; regulation of seed germination [GO:0010029]; response t…
514	2.7876	-1.77706	9.16997	5.90484e-05	0.00298683	TRINITY_DN8749_c1_g1	NA	NA	NA
3097	1.70489	-1.13629	3.29466	0.00883889	0.0738275	TRINITY_DN14770_c0_g1	PFAM	At1g52770 (Phototropic-responsive NPH3 family protein) (Putative non-phototropic hypocotyl) (Putative non-phototropic hypocotyl; 25081-26618) Non-phototropic hypocotyl protein, putative	protein ubiquitination [GO:0016567]
1790	1.70324	2.79611	4.9576	0.0013976	0.020219	TRINITY_DN125917_c2_g1	UPROT	Beta-amyrin 28-monooxygenase (EC 1.14.14.126) (Beta-amyrin 28-oxidase) (Cytochrome P450 716A15) (VvCYP716A15)	saponin biosynthetic process [GO:0016135]; sterol metabolic process [GO:0016125]
517	2.32356	0.500507	9.09163	5.98482e-05	0.00299571	TRINITY_DN1641_c2_g1	NA	NA	NA
518	2.70284	-0.574999	9.13675	5.98643e-05	0.00299571	TRINITY_DN3825_c0_g1	NA	NA	NA
3508	1.70134	-1.38748	2.9509	0.013669	0.100802	TRINITY_DN3948_c1_g3	PFAM	Integral membrane protein DUF6 containing protein, expressed
1268	1.70063	4.94984	6.06648	0.000505816	0.0103307	TRINITY_DN7410_c0_g1	UPROT	Protein C2-DOMAIN ABA-RELATED 2	abscisic acid-activated signaling pathway [GO:0009738]; positive regulation of abscisic acid-activated signaling pathway [GO:0009789]; positive regulation of GTPase activity [GO:0043547]
4023	1.70023	-0.111537	2.61038	0.0214533	0.138079	TRINITY_DN2375_c0_g2	PFAM	At3g52790 (Peptidoglycan-binding LysM domain-containing protein) (Uncharacterized protein At3g52790) (Uncharacterized protein F3C22_190)
2776	1.69977	-0.622917	3.61388	0.00599567	0.0558494	TRINITY_DN7268_c0_g1	UPROT	Berberine bridge enzyme-like 22 (AtBBE-like 22) (EC 1.1.1.-)	cellular response to hypoxia [GO:0071456]; positive regulation of hydrogen peroxide biosynthetic process [GO:0010729]; response to jasmonic acid [GO:0009753]
965	1.69203	9.15495	6.88362	0.000260791	0.00700214	TRINITY_DN13158_c0_g1	UPROT	Protein EARLY-RESPONSIVE TO DEHYDRATION 7, chloroplastic	circadian rhythm [GO:0007623]; response to abscisic acid [GO:0009737]; response to cold [GO:0009409]; response to high light intensity [GO:0009644]; response to salt stress [GO:0009651]; response to water deprivation [GO:0009414]
1469	1.69133	7.78288	5.5767	0.00077764	0.0137161	TRINITY_DN32091_c0_g1	UPROT PFAM	Cytochrome P450 81Q32 (CrCYP81Q32) (EC 1.14.-.-) Cytochrome P450
437	1.69067	5.27963	9.55365	4.3794e-05	0.00259954	TRINITY_DN1345_c0_g1	UPROT	Root phototropism protein 2 (BTB/POZ domain-containing protein RPT2)	phototropism [GO:0009638]; protein ubiquitination [GO:0016567]; signal transduction [GO:0007165]
3358	1.69	3.25219	3.06537	0.0117842	0.0908124	TRINITY_DN906_c0_g1	UPROT	Abscisic acid 8'-hydroxylase CYP707A2 (ABA 8'-hydroxylase CYP707A2) (SlCYP707A2) (EC 1.14.14.137) (Cytochrome P450 707A2)	abscisic acid catabolic process [GO:0046345]; abscisic acid metabolic process [GO:0009687]; fruit ripening [GO:0009835]; response to abscisic acid [GO:0009737]; response to water deprivation [GO:0009414]; sterol metabolic process [GO:0016125]
527	-3.29308	1.17813	-9.18944	6.06329e-05	0.00299571	TRINITY_DN5857_c0_g1	NA	NA	NA
4820	1.68874	-1.62667	2.1246	0.041982	0.225344	TRINITY_DN3671_c0_g1	KOG	At3g55580	NA
815	1.68848	2.91052	7.5247	0.000161957	0.00513965	TRINITY_DN3445_c0_g1	UPROT	Transcription factor MYBS3 (Myb-related protein S3) (OsMYBS3)	auxin homeostasis [GO:0010252]; lateral root development [GO:0048527]; leaf senescence [GO:0010150]; negative regulation of peroxidase activity [GO:2000469]; negative regulation of transcription, DNA-templated [GO:0045892]; negative regulation of transcription by RNA polymerase II [GO:0000122]; positive regulation of cell growth [GO:0030307]; post-embryonic plant organ morphogenesis [GO:0090697];…
505	1.68385	3.25828	9.13004	5.62973e-05	0.00289485	TRINITY_DN865_c0_g3	UPROT	Dehydrodolichyl diphosphate synthase 6 (Dedol-PP synthase 6) (EC 2.5.1.-)	polyprenol biosynthetic process [GO:0016094]; protein glycosylation [GO:0006486]
3531	1.68365	2.53083	2.93519	0.0139289	0.102065	TRINITY_DN8837_c0_g1	UPROT	Peroxidase 4 (EC 1.11.1.7)	hydrogen peroxide catabolic process [GO:0042744]; response to oxidative stress [GO:0006979]
1616	1.68281	-0.820613	5.27225	0.00103038	0.0165082	TRINITY_DN4025_c0_g1	UPROT	UDP-glucuronic acid decarboxylase 4 (EC 4.1.1.35) (UDP-XYL synthase 4) (UDP-glucuronate decarboxylase 4) (UGD) (UXS-4) UDP-glucuronic acid decarboxylase 2 (EC 4.1.1.35) (UDP-XYL synthase 2) (UDP-glucuronate decarboxylase 2) (UGD) (UXS-2) (dTDP-glucose 4-6-dehydratase homolog D18)	D-xylose metabolic process [GO:0042732]; UDP-D-xylose biosynthetic process [GO:0033320] dTDP-rhamnose biosynthetic process [GO:0019305]; D-xylose metabolic process [GO:0042732]; UDP-D-xylose biosynthetic process [GO:0033320]
3742	1.68277	-1.1516	2.80317	0.0165562	0.114623	TRINITY_DN68130_c0_g1	UPROT	Aquaporin NIP2-1 (Low silicon protein 1) (NOD26-like intrinsic protein 2-1) (OsNIP2;1) (Silicon influx transporter LSI1)	silicic acid import across plasma membrane [GO:0015708]
924	1.68208	4.79604	7.04967	0.000229636	0.00644556	TRINITY_DN6230_c0_g1	UPROT	Myosin-1 (AtATM1)	actin filament organization [GO:0007015]; endocytosis [GO:0006897]; vesicle transport along actin filament [GO:0030050]
855	1.6806	5.82423	7.33618	0.000185562	0.00561239	TRINITY_DN2570_c0_g1	PFAM	Camphor resistance CrcB family protein (Expressed protein) (Uncharacterized protein At2g41705/T11A7.22)	fluoride transmembrane transport [GO:1903424]
2495	1.68015	1.83203	3.93852	0.00410599	0.0425472	TRINITY_DN2812_c0_g1	UPROT	WAT1-related protein At1g43650
537	1.4597	3.2482	8.93901	6.27347e-05	0.0030403	TRINITY_DN2969_c0_g2	NA	NA	NA
3124	1.6776	2.409	3.26507	0.00915028	0.0757469	TRINITY_DN53_c3_g1	PFAM	Avr9/Cf-9 rapidly elicited protein 146
61	1.67751	7.07371	17.5725	1.37129e-06	0.00056161	TRINITY_DN17839_c0_g1	UPROT	Pentatricopeptide repeat-containing protein At4g04370
281	1.67066	2.52537	10.9851	2.00363e-05	0.0018596	TRINITY_DN5415_c0_g1	UPROT	18.2 kDa class I heat shock protein
540	1.6673	5.22797	8.91851	6.40319e-05	0.00308546	TRINITY_DN14459_c0_g1	UPROT	Inositol transporter 1	myo-inositol transport [GO:0015798]
738	1.66428	6.48858	7.86068	0.000127747	0.00448458	TRINITY_DN3978_c2_g1	UPROT	Inositol transporter 1	myo-inositol transport [GO:0015798]
2017	1.66409	5.08925	4.5824	0.00203827	0.0261447	TRINITY_DN961_c1_g1	KOG	At5g21080	NA
1183	1.66366	5.66203	6.27852	0.000422457	0.00924677	TRINITY_DN3726_c0_g1	UPROT	MLO-like protein 6 (AtMlo6)	defense response to fungus [GO:0050832]
545	-1.63865	3.51076	-8.88762	6.51883e-05	0.0031078	TRINITY_DN3054_c0_g1	NA	NA	NA
546	-1.67624	1.43737	-8.88919	6.52311e-05	0.0031078	TRINITY_DN21423_c1_g1	NA	NA	NA
3616	1.66133	-0.825048	2.87436	0.0150484	0.107745	TRINITY_DN6374_c0_g1	UPROT	Transcription factor RAX3 (Myb-related protein 84) (AtMYB84) (Protein REGULATOR OF AXILLARY MERISTEMS 3)	multicellular organism development [GO:0007275]
548	-4.33309	-1.65311	-9.16617	6.61487e-05	0.00313174	TRINITY_DN6331_c0_g1	NA	NA	NA
3917	1.66118	3.94689	2.67743	0.0195282	0.129085	TRINITY_DN4810_c0_g1	UPROT	Patatin-like protein 2 (AtPLP2) (EC 3.1.1.-) (Patatin-related phospholipase A IIalpha) (pPLAIIa) (Phospholipase A IIA) (AtPLAIIA)	cellular response to hypoxia [GO:0071456]; defense response to virus [GO:0051607]; lipid catabolic process [GO:0016042]; lipid metabolic process [GO:0006629]; oxylipin biosynthetic process [GO:0031408]; plant-type hypersensitive response [GO:0009626]; response to cadmium ion [GO:0046686]
3046	1.65854	1.50353	3.33071	0.00842289	0.0714752	TRINITY_DN4299_c0_g2	UPROT	Protein CNGC15c (Cyclic nucleotide-gated ion channel protein 15 c)
551	2.06213	-0.228957	8.89306	6.64507e-05	0.00313643	TRINITY_DN1138_c6_g1	NA	NA	NA
3456	1.656	-1.78259	2.99027	0.0129396	0.0968311	TRINITY_DN8726_c0_g1	UPROT PFAM	Beta-glucosidase 24 (Os6bglu24) (EC 3.2.1.21) Dalcochinin 8'-O-beta-glucoside beta-glucosidase (EC 3.2.1.21)	carbohydrate metabolic process [GO:0005975]
553	-1.25109	3.65869	-8.80192	6.79634e-05	0.00319515	TRINITY_DN2442_c0_g1	NA	NA	NA
1317	1.6557	6.35036	5.95131	0.000557079	0.0109636	TRINITY_DN3949_c0_g1	PFAM	At2g43320/T1O24.6 (Expressed protein) (S-adenosyl-L-methionine-dependent methyltransferases superfamily protein) At2g43320/T1O24.6	methylation [GO:0032259]
555	2.56456	3.43962	8.90739	6.81992e-05	0.00319515	TRINITY_DN15105_c0_g1	NA	NA	NA
4637	1.65349	5.46786	2.21433	0.036829	0.205474	TRINITY_DN745_c0_g1	PFAM	Proteinase inhibitor I4, serpin (DUF716) (Uncharacterized protein F7A10.19)
289	1.64803	2.39199	10.899	2.09236e-05	0.00188462	TRINITY_DN10918_c0_g1	UPROT PFAM	14 kDa proline-rich protein DC2.15 Tumor-related protein (Fragment)
475	1.64759	5.59945	9.31957	5.01645e-05	0.00273891	TRINITY_DN3783_c0_g1	UPROT	Calcineurin B-like protein 7 Calcineurin B-like protein 8	calcium-mediated signaling [GO:0019722]
1182	1.64701	5.32651	6.27928	0.000421853	0.00924677	TRINITY_DN834_c0_g1	UPROT	Fatty acyl-CoA reductase 2, chloroplastic (AtFAR2) (EC 1.2.1.84) (Fatty acid reductase 2) (Male sterility protein 2) Lipid phosphate phosphatase delta (AtLPPD) (EC 3.1.3.-) (Phosphatidic acid phosphatase delta) (Sphingoid phosphate phosphatase 1) (AtSSP1) (Sphingosine-1-phosphate phosphatase) (AtSPPASE)	fatty alcohol biosynthetic process [GO:1903175]; long-chain fatty-acyl-CoA metabolic process [GO:0035336]; pollen exine formation [GO:0010584]; response to herbicide [GO:0009635]; suberin biosynthetic process [GO:0010345] phospholipid dephosphorylation [GO:0046839]; response to abscisic acid [GO:0009737]; sphingolipid metabolic process [GO:0006665]; stomatal closure [GO:0090332]
880	1.6466	5.12917	7.25102	0.000197237	0.00581298	TRINITY_DN2464_c0_g2	UPROT	RNA-dependent RNA polymerase 1 (AtRDRP1) (EC 2.7.7.48) (RNA-directed RNA polymerase 1)	defense response [GO:0006952]; positive regulation of posttranscriptional gene silencing [GO:0060148]; production of siRNA involved in chromatin silencing by small RNA [GO:0070919]; production of siRNA involved in RNA interference [GO:0030422]; response to salicylic acid [GO:0009751]; response to virus [GO:0009615]; wax biosynthetic process [GO:0010025]
561	-3.52561	0.174453	-8.94826	7.14853e-05	0.00330893	TRINITY_DN3295_c0_g1	NA	NA	NA
562	4.02942	3.15101	9.00482	7.15417e-05	0.00330893	TRINITY_DN3760_c2_g1	NA	NA	NA
563	-2.88476	-0.756496	-8.85803	7.20446e-05	0.00332613	TRINITY_DN9034_c0_g1	NA	NA	NA
1511	1.64656	1.78751	5.47905	0.000848173	0.0145341	TRINITY_DN6652_c0_g1	UPROT PFAM	WRKY DNA-binding transcription factor 70 (SlWRKY70) DNA-binding protein 4 (probable WRKY transcription factor 70) (Fragment)	defense response to nematode [GO:0002215]; regulation of defense response to insect [GO:2000068]; response to insect [GO:0009625]; response to jasmonic acid [GO:0009753]; response to nematode [GO:0009624]; response to salicylic acid [GO:0009751]
695	1.64307	3.31716	8.05215	0.000111983	0.00417727	TRINITY_DN1908_c0_g1	UPROT	Protein FLOURY 1-like
256	1.64298	5.78619	11.2929	1.71272e-05	0.00173642	TRINITY_DN2704_c1_g1	UPROT	Nudix hydrolase 2 (AtNUDT2) (EC 3.6.1.-) (ADP-ribose pyrophosphatase) (EC 3.6.1.13) (NADH pyrophosphatase) (EC 3.6.1.22)	response to oxidative stress [GO:0006979]
2960	1.64253	-2.8392	3.41454	0.00759056	0.0662501	TRINITY_DN9660_c0_g1	UPROT	Alcohol dehydrogenase-like 3 (EC 1.1.1.1) Alcohol dehydrogenase-like 4 (EC 1.1.1.1)	formaldehyde catabolic process [GO:0046294]
989	1.64211	8.04126	6.80492	0.000276521	0.00724788	TRINITY_DN1443_c1_g1	UPROT PFAM	WRKY transcription factor WRKY24 (OsWRKY24) SPF1 protein	abscisic acid-activated signaling pathway [GO:0009738]; gibberellic acid mediated signaling pathway [GO:0009740]; negative regulation of abscisic acid-activated signaling pathway [GO:0009788]; negative regulation of gibberellic acid mediated signaling pathway [GO:0009938]; positive regulation of transcription, DNA-templated [GO:0045893]; response to abscisic acid [GO:0009737]; response to jasmoni…
168	1.64095	6.07497	12.7665	8.54871e-06	0.00131778	TRINITY_DN6159_c0_g1	NR	NP_001237485.1	NA
1882	1.63985	2.56656	4.77763	0.00166664	0.0229331	TRINITY_DN48666_c0_g1	UPROT	Cytochrome P450 72A225 (CrCYP72A225) (EC 1.14.-.-)
134	1.63835	6.6231	13.6305	5.88601e-06	0.00111219	TRINITY_DN136_c1_g1	UPROT	Glucosamine inositolphosphorylceramide transferase 1 (EC 2.7.1.227) (Glycosyltransferase family protein 64 protein C5) (GT64 C5)	lipid glycosylation [GO:0030259]; protein glycosylation [GO:0006486]; response to abscisic acid [GO:0009737]; response to salt stress [GO:0009651]; seed germination [GO:0009845]
586	1.63483	6.51869	8.58475	7.88747e-05	0.00349503	TRINITY_DN4145_c0_g1	UPROT PFAM	Zinc finger AN1 domain-containing stress-associated protein 12 (AtSAP12) At1g70180 (Sterile alpha motif (SAM) domain-containing protein) (Uncharacterized protein At1g70180; F20P5.10)	response to abscisic acid [GO:0009737]; response to chitin [GO:0010200]
573	2.92922	-0.257836	8.78279	7.57761e-05	0.00343582	TRINITY_DN24608_c0_g1	NA	NA	NA
454	1.63113	9.97647	9.44204	4.66283e-05	0.00267385	TRINITY_DN43750_c0_g1	UPROT	Protein LURP-one-related 15
1482	1.63069	6.38396	5.54197	0.000800083	0.0139854	TRINITY_DN1477_c0_g1	PFAM	At2g38970/T7F6.14
1845	1.62688	7.25215	4.84164	0.00156162	0.0219115	TRINITY_DN5816_c0_g1	UPROT	Callose synthase 12 (EC 2.4.1.34) (1,3-beta-glucan synthase) (Protein GLUCAN SYNTHASE-LIKE 5) (Protein POWDERY MILDEW RESISTANT 4)	(1->3)-beta-D-glucan biosynthetic process [GO:0006075]; defense response [GO:0006952]; defense response by callose deposition [GO:0052542]; defense response by callose deposition in cell wall [GO:0052544]; defense response to bacterium [GO:0042742]; defense response to fungus [GO:0050832]; innate immune response-activating signal transduction [GO:0002758]; leaf morphogenesis [GO:0009965]; leaf se…
3722	1.62638	-2.43694	2.81478	0.0162216	0.112892	TRINITY_DN15540_c0_g1	UPROT	Ferric reduction oxidase 2 (AtFRO2) (EC 1.16.1.7) (Ferric-chelate reductase 2) (Protein FERRIC CHELATE REDUCTASE DEFECTIVE 1)	iron ion homeostasis [GO:0055072]; response to bacterium [GO:0009617]; siderophore-dependent iron import into cell [GO:0033214]
1027	1.62573	7.66529	6.65304	0.000311302	0.00783938	TRINITY_DN4750_c1_g1	UPROT	7-deoxyloganetin glucosyltransferase (EC 2.4.1.324) (Genipin glucosyltransferase) (UDP-glucose glucosyltransferase 2) (GjUGT2) (UDP-glycosyltransferase 85A24)
579	1.86843	-0.113989	8.64543	7.67527e-05	0.00344001	TRINITY_DN2372_c1_g1	NA	NA	NA
580	3.29197	-0.956373	8.8049	7.68186e-05	0.00344001	TRINITY_DN3819_c0_g1	NA	NA	NA
2962	1.62412	3.02337	3.41194	0.00760466	0.0663097	TRINITY_DN10725_c1_g1	UPROT	Ethylene-responsive transcription factor ERF016	ethylene-activated signaling pathway [GO:0009873]
369	1.62159	6.71053	10.0255	3.33819e-05	0.00234325	TRINITY_DN17949_c0_g1	UPROT	Endochitinase EP3 (EC 3.2.1.14) (Chitinase class IV) (AtchitIV) (Protein HOMOLOG OF CARROT EP3-3 CHITINASE) (AtEP3)	cell wall macromolecule catabolic process [GO:0016998]; chitin catabolic process [GO:0006032]; defense response [GO:0006952]; polysaccharide catabolic process [GO:0000272]; response to bacterium [GO:0009617]; response to wounding [GO:0009611]; somatic embryogenesis [GO:0010262]
662	1.62159	6.34678	8.22669	9.95372e-05	0.00388933	TRINITY_DN4384_c0_g1	PFAM	Similarity to GTPase activating protein
584	-2.65203	-1.50722	-8.68917	7.87141e-05	0.00349503	TRINITY_DN28674_c0_g1	NA	NA	NA
1765	1.62152	-0.218079	4.99283	0.00134396	0.0197243	TRINITY_DN6330_c0_g1	UPROT	Squalene epoxidase 3 (AtSQE3) (EC 1.14.14.17) Squalene monooxygenase SE2 (EC 1.14.14.17) (Squalene epoxidase 2) (PgSQE2) (SE2)	response to jasmonic acid [GO:0009753]; response to wounding [GO:0009611]; sterol biosynthetic process [GO:0016126] response to jasmonic acid [GO:0009753]; sterol biosynthetic process [GO:0016126]; terpene biosynthetic process [GO:0046246]
833	1.62127	6.61266	7.39429	0.000177388	0.00550991	TRINITY_DN9814_c0_g1	PFAM	2-oxoglutarate (2OG) and Fe(II)-dependent oxygenase superfamily protein (Similar to ethylene-forming-enzyme-like dioxygenase)
834	1.62127	6.61266	7.39429	0.000177388	0.00550991	TRINITY_DN9814_c0_g1	KOG	At1g49390	NA
588	1.68568	7.94348	8.582	7.91904e-05	0.00349679	TRINITY_DN4651_c3_g1	NA	NA	NA
1821	1.61881	4.33532	4.88433	0.00149583	0.0212638	TRINITY_DN8412_c0_g1	UPROT	Photosystem II 5 kDa protein, chloroplastic	photosynthesis [GO:0015979]
974	1.61683	2.83022	6.83337	0.000270171	0.0071727	TRINITY_DN11_c0_g1	UPROT	Probable receptor-like protein kinase At1g11050 (EC 2.7.11.1)	protein autophosphorylation [GO:0046777]
1874	1.61134	6.90496	4.78637	0.00164946	0.0227937	TRINITY_DN478_c0_g1	UPROT	JAZ5: GEM-like protein 5 Protein TIFY 9 (OsTIFY9) (Jasmonate ZIM domain-containing protein 5) (OsJAZ5) (OsJAZ11)	embryo development ending in seed dormancy [GO:0009793]; maintenance of seed dormancy by absisic acid [GO:0098755]; regulation of seed germination [GO:0010029]; seed germination [GO:0009845] regulation of defense response [GO:0031347]; regulation of jasmonic acid mediated signaling pathway [GO:2000022]; response to wounding [GO:0009611]
49	1.60995	7.14611	18.2931	1.08455e-06	0.000557508	TRINITY_DN6577_c0_g1	UPROT	AAA-ATPase ASD, mitochondrial (EC 3.6.1.-) (AAA-ATPase 1) (Protein ATPASE-IN-SEED-DEVELOPMENT)	fruit development [GO:0010154]; response to abscisic acid [GO:0009737]; response to cold [GO:0009409]; response to salt stress [GO:0009651]; response to water deprivation [GO:0009414]; seed maturation [GO:0010431]
593	-3.23465	-2.90287	-8.71057	8.11735e-05	0.00355341	TRINITY_DN27144_c0_g1	NA	NA	NA
594	2.53852	-0.32993	8.62051	8.1534e-05	0.00356304	TRINITY_DN265_c0_g3	NA	NA	NA
405	1.60941	9.31289	9.73368	3.93394e-05	0.00250908	TRINITY_DN4012_c2_g1	UPROT	NADPH--cytochrome P450 reductase (CPR) (P450R) (EC 1.6.2.4)
596	1.4817	4.68186	8.50889	8.23336e-05	0.00358561	TRINITY_DN11326_c0_g1	NA	NA	NA
78	1.60869	7.33056	16.1456	2.22766e-06	0.000733277	TRINITY_DN46662_c0_g1	UPROT	Heat shock 22 kDa protein, mitochondrial Small heat shock protein, chloroplastic
2901	1.60717	5.30518	3.46679	0.0071058	0.063179	TRINITY_DN1115_c1_g2	UPROT	Transcription factor bHLH35 (Basic helix-loop-helix protein 35) (AtbHLH35) (bHLH 35) (Transcription factor EN 41) (bHLH transcription factor bHLH035) Transcription factor bHLH27 (Basic helix-loop-helix protein 27) (AtbHLH27) (bHLH 27) (Transcription factor EN 42) (bHLH transcription factor bHLH027)	regulation of transcription, DNA-templated [GO:0006355]
599	3.97314	-2.47673	8.75177	8.34407e-05	0.00362138	TRINITY_DN16924_c0_g1	NA	NA	NA
529	1.60697	3.9444	8.98977	6.11254e-05	0.00300832	TRINITY_DN2594_c0_g1	PFAM	AT5g02020/T7H20_70 (E3 ubiquitin-protein ligase RLIM-like protein) (Uncharacterized protein T7H20_70)	response to salt stress [GO:0009651]
601	-2.85063	-0.567356	-8.60247	8.44478e-05	0.00364321	TRINITY_DN9639_c0_g1	NA	NA	NA
4062	1.60643	4.35943	2.57932	0.0221648	0.141259	TRINITY_DN3458_c0_g1	PFAM	Os01g0808900 protein	positive regulation of DNA-binding transcription factor activity [GO:0051091]
3772	1.60209	-1.78556	2.77566	0.0170441	0.117036	TRINITY_DN8179_c0_g1	UPROT	ATPase 6, plasma membrane-type (EC 7.1.2.1) (Proton pump 6) ATPase 8, plasma membrane-type (EC 7.1.2.1) (Proton pump 8)	proton export across plasma membrane [GO:0120029]; proton transmembrane transport [GO:1902600]; regulation of intracellular pH [GO:0051453]
2300	1.60208	1.41322	4.19546	0.00306813	0.0344855	TRINITY_DN4050_c1_g1	UPROT	Lysine histidine transporter-like 6	amino acid transport [GO:0006865]
1391	1.6014	6.48866	5.75982	0.000656952	0.0122345	TRINITY_DN11613_c0_g1	UPROT	Probable serine/threonine-protein kinase PBL9 (EC 2.7.11.1) (PBS1-like protein 9) (Protein kinase 1A) Receptor-like cytoplasmic kinase 176 (OsRLCK176) (EC 2.7.11.1)	defense response [GO:0006952] innate immune response [GO:0045087]
606	1.69176	0.541906	8.46896	8.51879e-05	0.00364321	TRINITY_DN33603_c0_g1	NA	NA	NA
607	1.95976	1.22052	8.4885	8.53189e-05	0.00364321	TRINITY_DN3855_c15_g1	NA	NA	NA
608	2.38113	-2.07763	8.53079	8.53743e-05	0.00364321	TRINITY_DN30525_c0_g1	NA	NA	NA
470	1.60095	7.9882	9.35571	4.9006e-05	0.00271006	TRINITY_DN2650_c0_g2	UPROT	Cold-responsive protein kinase 1 (EC 2.7.11.1) Putative serine/threonine-protein kinase (EC 2.7.11.1) (Fragment)	protein autophosphorylation [GO:0046777]; response to cold [GO:0009409]; response to freezing [GO:0050826]; response to insect [GO:0009625]; response to molecule of bacterial origin [GO:0002237]
1647	1.60077	6.25149	5.20783	0.00109064	0.0171485	TRINITY_DN5283_c1_g1	UPROT PFAM	Zeatin O-glucosyltransferase (EC 2.4.1.203) (Trans-zeatin O-beta-D-glucosyltransferase) Glycosyltransferase (EC 2.4.1.-)	cytokinin metabolic process [GO:0009690]; flower morphogenesis [GO:0048439]; leaf morphogenesis [GO:0009965]; negative regulation of growth [GO:0045926]; protein glycosylation [GO:0006486]; regulation of chlorophyll biosynthetic process [GO:0010380]; regulation of vegetative meristem growth [GO:0010083]; root morphogenesis [GO:0010015]; seed development [GO:0048316]
318	1.59895	4.40724	10.5781	2.47001e-05	0.00201436	TRINITY_DN3383_c0_g1	UPROT	UDP-glycosyltransferase 74D1 (EC 2.4.1.-) (Jasmonate glucosyltransferase 1) (AtJGT1)	auxin metabolic process [GO:0009850]
564	1.59858	7.27574	8.71302	7.25937e-05	0.00333751	TRINITY_DN10151_c0_g1	UPROT	ABC transporter A family member 1 (ABC transporter ABCA.1) (AtABCA1) (ABC one homolog protein 1) (AtAOH1)	lipid transport [GO:0006869]
613	1.2603	4.13591	8.42707	8.63151e-05	0.00365843	TRINITY_DN1037_c0_g1	NA	NA	NA
513	1.59781	7.17845	9.05793	5.86067e-05	0.00297089	TRINITY_DN2418_c0_g1	UPROT	UDP-sugar pyrophosphorylase (AtUSP) (EC 2.7.7.64) Ethylene-responsive transcription factor RAP2-3 (Cadmium-induced protein AS30) (Ethylene response factor 72) (ERF72) (Ethylene-responsive element binding protein) (AtEBP) (Protein RELATED TO APETALA2 3) (Related to AP2 3) UDP-sugar pyrophosphorylase (EC 2.7.7.64) UDP-sugar pyrophosphorylase (EC 2.7.7.64) (UDP-galactose/glucose pyrophosphorylase) (…	nucleotide-sugar biosynthetic process [GO:0009226]; pollen development [GO:0009555]; response to cadmium ion [GO:0046686]; UDP-D-galactose metabolic process [GO:0052573]; UDP-glucose metabolic process [GO:0006011]; UDP-glucuronate metabolic process [GO:0046398]; UDP-L-arabinose metabolic process [GO:0033356]; UDP-N-acetylglucosamine biosynthetic process [GO:0006048] cell death [GO:0008219]; ethyl…
1808	1.59735	6.77013	4.9079	0.00145957	0.0209007	TRINITY_DN298_c1_g1	UPROT	G-type lectin S-receptor-like serine/threonine-protein kinase SD2-5 (EC 2.7.11.1) (S-domain-2 (SD2) receptor kinase 5) (SD2-5)	protein autophosphorylation [GO:0046777]
235	1.59718	7.60166	11.6238	1.45241e-05	0.00160754	TRINITY_DN1484_c0_g1	UPROT	Fructose-bisphosphate aldolase 5, cytosolic (AtFBA5) (EC 4.1.2.13) Beta-1,6-galactosyltransferase GALT31A (EC 2.4.1.-) (Beta-1,3-galactosyltransferase 6) (GT31 family galactosyltransferase 1) (AtGALT31A) Fructose-bisphosphate aldolase, cytoplasmic isozyme 1 (EC 4.1.2.13)	fructose 1,6-bisphosphate metabolic process [GO:0030388]; gluconeogenesis [GO:0006094]; glycolytic process [GO:0006096] embryo development ending in seed dormancy [GO:0009793]; protein glycosylation [GO:0006486] glycolytic process [GO:0006096]
617	2.05036	3.72382	8.46466	8.71254e-05	0.00366824	TRINITY_DN16840_c0_g1	NA	NA	NA
1693	1.59716	4.73252	5.1149	0.00119204	0.0182401	TRINITY_DN5127_c0_g2	UPROT	Delta(8)-fatty-acid desaturase (EC 1.14.19.29) (Delta(8)-sphingolipid desaturase) (Sphingolipid 8-(E/Z)-desaturase)	sphingolipid metabolic process [GO:0006665]
1218	1.59694	7.45056	6.19289	0.000452302	0.00961749	TRINITY_DN5551_c0_g2	UPROT	Transcription factor MYB20 (Myb-related protein 20) (AtMYB20)	cell differentiation [GO:0030154]; L-phenylalanine biosynthetic process [GO:0009094]; negative regulation of transcription, DNA-templated [GO:0045892]; positive regulation of response to salt stress [GO:1901002]; positive regulation of transcription, DNA-templated [GO:0045893]; regulation of lignin biosynthetic process [GO:1901141]; regulation of phenylpropanoid metabolic process [GO:2000762]; re…
620	8.81956	-0.44428	9.00368	8.85472e-05	0.00370893	TRINITY_DN15327_c0_g2	NA	NA	NA
3760	1.5942	2.19162	2.78434	0.0168382	0.116005	TRINITY_DN16312_c1_g1	UPROT	(+)-cis,trans-nepetalactol synthase NEPS1 (EC 5.5.1.34) (Nepetalactol-related short-chain dehydrogenase) (Nepetalactol dehydrogenase) (EC 1.1.1.419) (Nepetalactol-related short-chain reductase 1) (Nepetalactol-related SDR1) (NmNEPS1)
4511	1.59348	-1.40674	2.28172	0.0332871	0.190968	TRINITY_DN12889_c0_g1	UPROT	Ras-related protein Rab7	protein transport [GO:0015031]
519	1.59021	2.1023	9.01953	5.99804e-05	0.00299571	TRINITY_DN16887_c0_g1	UPROT	18.2 kDa class I heat shock protein
1704	1.59019	4.13772	5.09571	0.00121392	0.018433	TRINITY_DN4624_c0_g1	UPROT	Bidirectional sugar transporter SWEET17 (AtSWEET17) (Protein SUGARS WILL EVENTUALLY BE EXPORTED TRANSPORTERS 17)	carbohydrate transport [GO:0008643]; cellular response to cold [GO:0070417]; cellular response to nitrogen starvation [GO:0006995]; circadian rhythm [GO:0007623]; fructose export from vacuole to cytoplasm [GO:1902334]; fructose transmembrane transport [GO:0015755]; protein homooligomerization [GO:0051260]; response to absence of light [GO:0009646]; response to fructose [GO:0009750]
625	-1.32996	4.42673	-8.3727	8.95567e-05	0.00370893	TRINITY_DN3463_c0_g4	NA	NA	NA
794	1.57961	5.70665	7.62913	0.000149639	0.00488126	TRINITY_DN2642_c2_g1	UPROT	Cyclic dof factor 4 (Dof zinc finger protein DOF2.3) (AtDOF2.3)	flower development [GO:0009908]; negative regulation of stem cell population maintenance [GO:1902455]; negative regulation of transcription, DNA-templated [GO:0045892]
627	1.46223	4.75803	8.37599	8.96895e-05	0.00370893	TRINITY_DN9751_c0_g2	NA	NA	NA
628	2.67054	-1.57727	8.48531	8.98229e-05	0.00370893	TRINITY_DN30423_c0_g1	NA	NA	NA
629	2.26887	5.09315	8.43959	8.98479e-05	0.00370893	TRINITY_DN7196_c0_g1	NA	NA	NA
4553	1.57868	-2.03858	2.24854	0.0348029	0.197828	TRINITY_DN5119_c0_g2	UPROT	Probable inactive histone-lysine N-methyltransferase SUVR1 (Protein SET DOMAIN GROUP 13) (Suppressor of variegation 3-9-related protein 1) (Su(var)3-9-related protein 1)	gene silencing by RNA [GO:0031047]
631	2.24952	5.95416	8.42835	9.0386e-05	0.00371207	TRINITY_DN44966_c0_g1	NA	NA	NA
4167	1.57589	-0.548271	2.49416	0.0248044	0.154053	TRINITY_DN11824_c0_g2	PFAM	CPRD2 protein
4755	1.57584	-2.39523	2.14431	0.0402566	0.219052	TRINITY_DN5627_c2_g2	UPROT	Actin-depolymerizing factor 7 (ADF-7) (AtADF7)	actin filament depolymerization [GO:0030042]
1294	1.57271	5.90006	5.99854	0.000532799	0.0106692	TRINITY_DN19448_c0_g1	UPROT	Probable serine/threonine-protein kinase PBL5 (EC 2.7.11.1) (PBS1-like protein 5) (Serine/threonine-protein kinase RLCKVII)	defense response [GO:0006952]
1295	1.57271	5.90006	5.99854	0.000532799	0.0106692	TRINITY_DN19448_c0_g1	KOG	At1g08320_2	NA
636	-1.4678	3.81302	-8.35254	9.1092e-05	0.00371207	TRINITY_DN2518_c0_g1	NA	NA	NA
637	3.34943	-2.05864	8.54357	9.10957e-05	0.00371207	TRINITY_DN37033_c0_g1	NA	NA	NA
638	-1.27742	2.90123	-8.3408	9.13429e-05	0.00371617	TRINITY_DN785_c0_g1	NA	NA	NA
520	1.57269	2.69162	9.01827	5.99859e-05	0.00299571	TRINITY_DN10293_c0_g1	UPROT	Protein REVEILLE 7 (Early-phytochrome-responsive 1) (MYB-related transcription factor EPR1)	circadian rhythm [GO:0007623]; regulation of transcription, DNA-templated [GO:0006355]
521	1.57269	2.69162	9.01827	5.99859e-05	0.00299571	TRINITY_DN10293_c0_g1	KOG	At1g18330	NA
641	1.70642	2.02866	8.3521	9.19849e-05	0.00372434	TRINITY_DN7778_c2_g1	NA	NA	NA
642	-2.38015	1.94314	-8.41314	9.21312e-05	0.00372434	TRINITY_DN1049_c1_g1	NA	NA	NA
476	1.57125	8.90423	9.31315	5.02029e-05	0.00273891	TRINITY_DN2234_c0_g1	UPROT	Wall-associated receptor kinase-like 14 (EC 2.7.11.-) L-type lectin-domain containing receptor kinase IX.1 (LecRK-IX.1) (EC 2.7.11.1)	cell surface receptor signaling pathway [GO:0007166]; protein phosphorylation [GO:0006468] defense response to bacterium [GO:0042742]; defense response to oomycetes [GO:0002229]; positive regulation of cell death [GO:0010942]; positive regulation of hydrogen peroxide metabolic process [GO:0010726]
2891	1.57111	-0.291272	3.47615	0.00700881	0.0626394	TRINITY_DN4275_c0_g1	UPROT	Xyloglucan endotransglucosylase/hydrolase protein 22 (At-XTH22) (XTH-22) (EC 2.4.1.207) (Touch protein 4)	cellular response to hypoxia [GO:0071456]; cell wall biogenesis [GO:0042546]; plant-type cell wall organization [GO:0009664]; response to auxin [GO:0009733]; response to brassinosteroid [GO:0009741]; response to cold [GO:0009409]; response to heat [GO:0009408]; response to mechanical stimulus [GO:0009612]; xyloglucan metabolic process [GO:0010411]
2987	1.57	4.43014	3.38306	0.00784821	0.0679142	TRINITY_DN3890_c2_g1	PFAM	Zn finger protein (Fragment)	regulation of transcription, DNA-templated [GO:0006355]
2551	1.56937	7.13427	3.86894	0.00441434	0.0447365	TRINITY_DN17281_c0_g1	PFAM	F3I6.5 protein (Transducin/WD40 repeat-like superfamily protein)
288	1.56861	7.8062	10.9183	2.06517e-05	0.00186943	TRINITY_DN9892_c1_g1	UPROT	Ubiquinol oxidase 1a, mitochondrial (EC 1.10.3.11) (Alternative oxidase 1a) Ubiquinol oxidase 1, mitochondrial (EC 1.10.3.11) (Alternative oxidase 1)	alternative respiration [GO:0010230]; cellular respiration [GO:0045333]; mitochondria-nucleus signaling pathway [GO:0031930]; response to cold [GO:0009409] alternative respiration [GO:0010230]
4747	1.56848	-1.5739	2.1475	0.0400411	0.218254	TRINITY_DN2155_c1_g1	UPROT	Rac-like GTP-binding protein RAC9	actin filament organization [GO:0007015]; cortical cytoskeleton organization [GO:0030865]; establishment or maintenance of cell polarity [GO:0007163]; plant-type secondary cell wall biogenesis [GO:0009834]; regulation of actin cytoskeleton organization [GO:0032956]; regulation of cell shape [GO:0008360]; small GTPase mediated signal transduction [GO:0007264]
649	-1.86249	2.58275	-8.33462	9.37899e-05	0.00374952	TRINITY_DN11218_c0_g1	NA	NA	NA
4847	1.56249	-2.57377	2.09818	0.0428887	0.228902	TRINITY_DN14536_c0_g1	UPROT	1-aminocyclopropane-1-carboxylate oxidase 5 (ACC oxidase 5) (AtACO5) (EC 1.14.17.4)	defense response [GO:0006952]; ethylene biosynthetic process [GO:0009693]
4914	1.5619	-0.664902	2.06171	0.0451518	0.237622	TRINITY_DN8981_c0_g1	UPROT	Protein DETOXIFICATION 51 (AtDTX51) (Multidrug and toxic compound extrusion protein 51) (MATE protein 51) (Protein ABNORMAL SHOOT 3) (Protein ACTIVATED DISEASE SUSCEPTIBILITY 1) (Protein ADS1) (Protein ALTERED DEVELOPMENT PROGRAM 1) (Protein ADP1) (Protein NOVEL ION CARRIER 4) (Protein NIC4)	auxin homeostasis [GO:0010252]; defense response [GO:0006952]; negative regulation of defense response [GO:0031348]; regulation of organ growth [GO:0046620]; root morphogenesis [GO:0010015]
652	2.53484	2.68996	8.3899	9.46065e-05	0.00376436	TRINITY_DN4871_c0_g2	NA	NA	NA
653	-1.01072	4.39206	-8.25519	9.63235e-05	0.00382248	TRINITY_DN4256_c0_g1	NA	NA	NA
1437	1.55983	3.11089	5.64938	0.000723579	0.013044	TRINITY_DN5545_c0_g1	UPROT	Probable receptor-like protein kinase At5g20050 (EC 2.7.11.1)
655	-2.05519	0.678208	-8.30693	9.66113e-05	0.00382611	TRINITY_DN2860_c0_g1	NA	NA	NA
1176	1.55903	5.73845	6.28862	0.000416944	0.00918946	TRINITY_DN2592_c2_g1	UPROT	Probable WRKY transcription factor 57 (WRKY DNA-binding protein 57)	response to osmotic stress [GO:0006970]; response to salt stress [GO:0009651]; response to water deprivation [GO:0009414]
2348	1.55865	-0.393782	4.1153	0.003343	0.0367913	TRINITY_DN27129_c1_g1	PFAM	NAC domain-containing protein 90 (NAC-domain protein)	regulation of transcription, DNA-templated [GO:0006355]
4521	1.55843	-0.0476047	2.2719	0.0336142	0.192452	TRINITY_DN10312_c0_g1	UPROT	Cytochrome b561 and DOMON domain-containing protein At5g47530 (Protein b561A.tha10)
219	1.55601	4.95835	11.8512	1.29969e-05	0.00154267	TRINITY_DN3984_c2_g1	UPROT	Heavy metal-associated isoprenylated plant protein 39 (AtHIP39)
980	1.5538	5.00101	6.82203	0.000271831	0.0071844	TRINITY_DN4408_c0_g1	UPROT PFAM	E3 ubiquitin-protein ligase AIRP2 (EC 2.3.2.27) (Protein ABA INSENSITIVE RING PROTEIN 2) (AtAIRP2) (RING-type E3 ubiquitin transferase AIRP2) F21J9.10 (RING/U-box superfamily protein) (Uncharacterized protein At1g24440)	positive regulation of abscisic acid-activated signaling pathway [GO:0009789]; protein ubiquitination [GO:0016567]; response to abscisic acid [GO:0009737]; response to salt stress [GO:0009651]; ubiquitin-dependent protein catabolic process [GO:0006511] protein ubiquitination [GO:0016567]
661	-2.84082	1.87776	-8.34848	9.94911e-05	0.00388933	TRINITY_DN6478_c0_g1	NA	NA	NA
3033	1.55359	1.06692	3.3364	0.00830153	0.0707506	TRINITY_DN10733_c0_g1	KOG	At5g16920	NA
3570	1.55256	6.54182	2.90093	0.0144041	0.10437	TRINITY_DN3276_c0_g1	UPROT	Probable protein phosphatase 2C 63 (AtPP2C63) (EC 3.1.3.16) Probable protein phosphatase 2C 78 (OsPP2C78) (EC 3.1.3.16)
2809	1.54807	4.32664	3.57214	0.00623686	0.0573999	TRINITY_DN8307_c0_g1	UPROT	Raucaffricine-O-beta-D-glucosidase (Raucaffricine beta-glucosidase) (RsRG) (EC 3.2.1.125) (Vomilenine glucosyltransferase) (RsVGT) (EC 2.4.1.219)	alkaloid biosynthetic process [GO:0009821]; carbohydrate metabolic process [GO:0005975]
665	-3.00377	0.376518	-8.36605	9.95886e-05	0.00388933	TRINITY_DN1691_c0_g1	NA	NA	NA
666	1.82798	0.760426	8.23745	9.98126e-05	0.00389208	TRINITY_DN6544_c0_g1	NA	NA	NA
2859	1.54606	5.5227	3.51775	0.00665548	0.0601454	TRINITY_DN6522_c1_g1	UPROT	Xyloglucan endotransglucosylase/hydrolase protein 22 (At-XTH22) (XTH-22) (EC 2.4.1.207) (Touch protein 4) Probable xyloglucan endotransglucosylase/hydrolase protein 25 (At-XTH25) (XTH-25) (EC 2.4.1.207)	cellular response to hypoxia [GO:0071456]; cell wall biogenesis [GO:0042546]; plant-type cell wall organization [GO:0009664]; response to auxin [GO:0009733]; response to brassinosteroid [GO:0009741]; response to cold [GO:0009409]; response to heat [GO:0009408]; response to mechanical stimulus [GO:0009612]; xyloglucan metabolic process [GO:0010411] cell wall organization [GO:0071555]; plant-type c…
320	1.54545	7.17974	10.5092	2.55707e-05	0.00207729	TRINITY_DN3454_c0_g1	UPROT	Beta carbonic anhydrase 2, chloroplastic (AtbCA2) (AtbetaCA2) (EC 4.2.1.1) (Beta carbonate dehydratase 2) Carbonic anhydrase 2 (EC 4.2.1.1) (Carbonate dehydratase 2) (Fragment) Carbonic anhydrase, chloroplastic (EC 4.2.1.1) (Carbonate dehydratase)	carbon utilization [GO:0015976]; defense response to bacterium [GO:0042742] carbon utilization [GO:0015976]
669	2.29153	2.1287	8.25514	0.000101571	0.00393812	TRINITY_DN12700_c0_g1	NA	NA	NA
602	1.5418	6.93663	8.47219	8.44842e-05	0.00364321	TRINITY_DN27297_c0_g1	PFAM	39 kDa EF-Hand containing protein
1132	1.54159	1.05875	6.39293	0.000382384	0.0087237	TRINITY_DN8324_c0_g1	UPROT	Probable serine/threonine-protein kinase PBL21 (EC 2.7.11.1) (PBS1-like protein 21) (Protein ALTERED SEED GERMINATION 5)	defense response [GO:0006952]
672	1.06888	5.20732	8.15799	0.000102791	0.00397157	TRINITY_DN8806_c0_g1	NA	NA	NA
4656	1.53983	-0.54709	2.19023	0.0375889	0.208886	TRINITY_DN6635_c1_g1	UPROT	Chaperonin-like RbcX protein 2, chloroplastic (AtRBCX2)	carbon fixation [GO:0015977]; chaperone-mediated protein folding [GO:0061077]; photosynthesis [GO:0015979]; ribulose bisphosphate carboxylase complex assembly [GO:0110102]
2271	1.53881	3.89061	4.23278	0.00293543	0.033412	TRINITY_DN57991_c0_g1	UPROT	Viridiflorene synthase (EC 4.2.3.88) (Terpene synthase 32) (SlTPS32) (EC 4.2.3.-)	farnesyl diphosphate catabolic process [GO:0045339]; sesquiterpene biosynthetic process [GO:0051762]; terpenoid biosynthetic process [GO:0016114]
1438	1.53425	4.5548	5.64639	0.000724718	0.0130552	TRINITY_DN2368_c0_g2	UPROT	Phenylacetaldehyde reductase (EC 1.1.1.-) (2-phenylethanol synthase)
4387	1.52907	-0.836108	2.3506	0.0300538	0.177279	TRINITY_DN11753_c0_g1	UPROT	Tropinone reductase 2 (EC 1.1.1.236) (Tropinone reductase II) (TR-II) Tropinone reductase homolog At5g06060 (EC 1.1.1.-)	tropane alkaloid biosynthetic process [GO:0009710]
1562	1.5276	7.60373	5.38645	0.00091879	0.0152241	TRINITY_DN2014_c0_g1	UPROT	Patatin-like protein 2 (AtPLP2) (EC 3.1.1.-) (Patatin-related phospholipase A IIalpha) (pPLAIIa) (Phospholipase A IIA) (AtPLAIIA)	cellular response to hypoxia [GO:0071456]; defense response to virus [GO:0051607]; lipid catabolic process [GO:0016042]; lipid metabolic process [GO:0006629]; oxylipin biosynthetic process [GO:0031408]; plant-type hypersensitive response [GO:0009626]; response to cadmium ion [GO:0046686]
678	-1.8861	2.65868	-8.14983	0.000106152	0.00406423	TRINITY_DN13673_c0_g1	NA	NA	NA
359	1.52341	6.49217	10.1339	3.13201e-05	0.00226811	TRINITY_DN1449_c5_g1	UPROT	ABC transporter G family member 29 (ABC transporter ABCG.29) (AtABCG29) (Pleiotropic drug resistance protein 1)	organic hydroxy compound transport [GO:0015850]; p-coumaryl alcohol transport [GO:1901140]; regulation of lignin biosynthetic process [GO:1901141]
680	-1.64978	2.97392	-8.12477	0.00010667	0.00407177	TRINITY_DN1750_c0_g2	NA	NA	NA
681	2.74885	0.78274	8.22901	0.000106911	0.00407408	TRINITY_DN26376_c0_g1	NA	NA	NA
682	2.57579	6.36263	8.20717	0.000107061	0.00407408	TRINITY_DN14604_c0_g1	NA	NA	NA
2120	1.51985	3.72196	4.42659	0.00238158	0.0290629	TRINITY_DN4568_c3_g1	KOG	At5g06250	NA
684	1.88007	4.14664	8.13224	0.000107373	0.00407408	TRINITY_DN3295_c1_g1	NA	NA	NA
1636	1.51871	3.70689	5.22647	0.00106741	0.0168953	TRINITY_DN10698_c1_g1	UPROT	ARGOS-like protein	multicellular organism development [GO:0007275]; multidimensional cell growth [GO:0009825]; organ growth [GO:0035265]; positive regulation of organ growth [GO:0046622]; response to brassinosteroid [GO:0009741]
3079	1.51723	7.93905	3.29779	0.00868566	0.0729614	TRINITY_DN9591_c5_g2	UPROT	Protein PHOSPHATE-INDUCED 1 Protein EXORDIUM-like 2	cellular response to hypoxia [GO:0071456]
687	4.41011	-2.12659	8.3785	0.000109218	0.00411489	TRINITY_DN68553_c0_g1	NA	NA	NA
688	-1.58315	4.42787	-8.08408	0.000109322	0.00411489	TRINITY_DN1497_c0_g1	NA	NA	NA
1376	1.51498	9.16825	5.79605	0.000633859	0.0119241	TRINITY_DN34773_c0_g1	UPROT	Pyruvate decarboxylase 1 (AtPDC1) (EC 4.1.1.1) Pyruvate decarboxylase 2 (AtPDC2) (EC 4.1.1.1)	cellular response to hypoxia [GO:0071456]; response to anoxia [GO:0034059] cellular response to hypoxia [GO:0071456]; response to hypoxia [GO:0001666]
690	3.41762	-1.02107	8.27091	0.000109423	0.00411489	TRINITY_DN7428_c0_g1	NA	NA	NA
1497	1.51493	3.6233	5.50463	0.000823454	0.0142466	TRINITY_DN5142_c1_g1	UPROT PFAM	Homeobox-leucine zipper protein HAT14 (Homeodomain-leucine zipper protein HAT14) (HD-ZIP protein 14)
217	1.51489	4.6364	11.9058	1.26452e-05	0.00151899	TRINITY_DN11231_c0_g1	PFAM	At1g11380 (PLAC8 family protein)
693	2.8446	0.000510763	8.17882	0.000111366	0.00416941	TRINITY_DN98597_c0_g1	NA	NA	NA
694	1.37391	4.13242	8.04029	0.000111823	0.00417727	TRINITY_DN16310_c0_g1	NA	NA	NA
316	1.51446	3.04698	10.5987	2.43574e-05	0.00200443	TRINITY_DN491_c0_g2	UPROT	UDP-glycosyltransferase 88B1 (EC 2.4.1.-)
2152	1.51425	5.55022	4.37847	0.00250588	0.0301201	TRINITY_DN1336_c0_g1	UPROT	Raucaffricine-O-beta-D-glucosidase (Raucaffricine beta-glucosidase) (RsRG) (EC 3.2.1.125) (Vomilenine glucosyltransferase) (RsVGT) (EC 2.4.1.219)	alkaloid biosynthetic process [GO:0009821]; carbohydrate metabolic process [GO:0005975]
227	1.51313	5.61285	11.7355	1.37186e-05	0.00156937	TRINITY_DN7600_c0_g2	UPROT	Pentatricopeptide repeat-containing protein At1g07590, mitochondrial	response to cadmium ion [GO:0046686]
698	1.4053	8.26018	8.03217	0.000112536	0.0041823	TRINITY_DN25597_c0_g1	NA	NA	NA
699	-1.88098	0.368258	-8.05461	0.000113141	0.00419865	TRINITY_DN34628_c3_g1	NA	NA	NA
283	1.51234	8.77656	10.9543	2.02337e-05	0.00186489	TRINITY_DN2875_c0_g2	UPROT	Heat shock cognate 70 kDa protein
701	2.11832	7.65835	8.06877	0.000113708	0.00420738	TRINITY_DN32512_c0_g1	NA	NA	NA
2342	1.51116	1.51834	4.11716	0.00332771	0.0367192	TRINITY_DN14858_c0_g1	UPROT PFAM	S-type anion channel SLAH1 (SLAC1-homolog protein 1) Uncharacterized protein OSJNBa0049B20.15	cellular ion homeostasis [GO:0006873]; chloride transport [GO:0006821]; positive regulation of anion channel activity [GO:1901529]; response to salt stress [GO:0009651]; response to water deprivation [GO:0009414] cellular ion homeostasis [GO:0006873]
1262	1.50985	5.68431	6.07839	0.000496361	0.0101806	TRINITY_DN6173_c0_g1	UPROT	Receptor-like protein kinase 7 (EC 2.7.11.1)	innate immune response [GO:0045087]; protein autophosphorylation [GO:0046777]; response to oxidative stress [GO:0006979]; seed germination [GO:0009845]
4543	1.50979	-1.47471	2.25063	0.0344424	0.196184	TRINITY_DN4327_c9_g1	UPROT	Cytochrome c biogenesis CcmF C-terminal-like mitochondrial protein (Cytochrome c biogenesis orf452)	cytochrome complex assembly [GO:0017004]
315	1.50632	5.08899	10.6253	2.40109e-05	0.00198234	TRINITY_DN768_c0_g2	UPROT	Sulfate transporter 1.3 Sulfate transporter 1.2	cellular response to sulfate starvation [GO:0009970]
706	-1.2667	3.27097	-7.98437	0.000115863	0.00425602	TRINITY_DN6920_c0_g1	NA	NA	NA
707	2.071	0.0125299	8.03222	0.000116198	0.00426217	TRINITY_DN5165_c0_g1	NA	NA	NA
708	4.04737	-0.537384	8.24624	0.000116367	0.00426219	TRINITY_DN3735_c0_g1	NA	NA	NA
709	-2.19416	2.68331	-8.03628	0.000116828	0.00427097	TRINITY_DN13724_c0_g1	NA	NA	NA
710	1.11372	3.6366	7.96741	0.000116944	0.00427097	TRINITY_DN48158_c4_g1	NA	NA	NA
129	1.5025	6.14354	13.7552	5.56088e-06	0.00111219	TRINITY_DN4670_c0_g2	UPROT	GDP-L-galactose phosphorylase 1 (EC 2.7.7.69) (Protein VITAMIN C DEFECTIVE 2)	defense response by callose deposition in cell wall [GO:0052544]; defense response to bacterium [GO:0042742]; glucose metabolic process [GO:0006006]; L-ascorbic acid biosynthetic process [GO:0019853]; response to heat [GO:0009408]; response to jasmonic acid [GO:0009753]
334	1.50167	6.48125	10.3729	2.74716e-05	0.00213587	TRINITY_DN40396_c0_g1	UPROT	Heat shock 70 kDa protein, mitochondrial	protein folding [GO:0006457]
366	1.49963	6.84616	10.0611	3.25818e-05	0.00231321	TRINITY_DN437_c1_g1	UPROT	Deoxyribodipyrimidine photo-lyase (EC 4.1.99.3) (AtCPDII) (DNA photolyase) (Photoreactivating enzyme 1) (Protein UV RESISTANCE 2) SNARE-interacting protein KEULE	photoreactive repair [GO:0000719]; UV protection [GO:0009650] cell cycle [GO:0007049]; cell division [GO:0051301]; intracellular protein transport [GO:0006886]; vesicle docking involved in exocytosis [GO:0006904]; vesicle-mediated transport [GO:0016192]
2625	1.49896	5.47005	3.7861	0.00483676	0.0476322	TRINITY_DN4651_c0_g1	UPROT	Lysine-specific demethylase JMJ706 (EC 1.14.11.-) (Jumonji domain-containing protein 706) (Lysine-specific histone demethylase JMJ706) (Protein JUMONJI 706)	chromatin remodeling [GO:0006338]; flower morphogenesis [GO:0048439]; positive regulation of gene expression, epigenetic [GO:0045815]
715	1.77005	2.89044	7.97448	0.000118757	0.0042985	TRINITY_DN12484_c0_g1	NA	NA	NA
4716	1.49859	-0.477102	2.15879	0.0390976	0.214495	TRINITY_DN3537_c0_g1	PFAM	Aminotran_5 domain-containing protein
1912	1.48932	7.81976	4.72751	0.00174039	0.0235766	TRINITY_DN6527_c0_g1	PFAM	Endo-1,3(4)-beta-glucanase (EC 3.2.1.6) At5g15880 (Golgin family A protein) (Uncharacterized protein At5g15880) (Uncharacterized protein F1N13_20)	metabolic process [GO:0008152]
718	2.02569	0.796023	7.99226	0.000119054	0.0042985	TRINITY_DN39958_c0_g1	NA	NA	NA
3741	1.48856	3.41513	2.79123	0.0165434	0.114565	TRINITY_DN13002_c0_g1	PFAM	Mitogen-activated protein kinase kinase kinase 15 (Similarity to NPK1-related protein kinase)
1162	1.48799	1.87017	6.33091	0.000401508	0.0089583	TRINITY_DN2357_c1_g1	UPROT	Transcription factor TGA9 (Protein TGACG (TGA) motif-binding protein 9) (bZIP transcription factor 21) (AtbZIP21)	anther development [GO:0048653]; hydrogen peroxide mediated signaling pathway [GO:0071588]; response to molecule of bacterial origin [GO:0002237]; transcription, DNA-templated [GO:0006351]
721	-1.23864	1.9894	-7.91954	0.000121043	0.00435172	TRINITY_DN2992_c0_g1	NA	NA	NA
722	1.25232	3.36745	7.9101	0.000121859	0.00437483	TRINITY_DN10514_c0_g1	NA	NA	NA
1365	1.48592	7.0242	5.82114	0.000619314	0.0117581	TRINITY_DN4116_c0_g1	UPROT	F-box protein At1g78280
724	1.64179	3.91938	7.92052	0.000122473	0.00438262	TRINITY_DN1452_c0_g1	NA	NA	NA
1246	1.48588	4.6076	6.11667	0.000480072	0.00996716	TRINITY_DN932_c1_g1	UPROT	Cysteine-rich receptor-like protein kinase 10 (Cysteine-rich RLK10) (EC 2.7.11.-) (Receptor-like protein kinase 4) G-type lectin S-receptor-like serine/threonine-protein kinase At1g61360 (EC 2.7.11.1) G-type lectin S-receptor-like serine/threonine-protein kinase At1g11410 (EC 2.7.11.1)	defense response to bacterium [GO:0042742]; protein phosphorylation [GO:0006468] innate immune response [GO:0045087]; protein phosphorylation [GO:0006468]; recognition of pollen [GO:0048544] protein phosphorylation [GO:0006468]; recognition of pollen [GO:0048544]
726	-2.69815	6.67345	-8.01658	0.000122857	0.00438262	TRINITY_DN8325_c3_g1	NA	NA	NA
1333	1.48543	3.83376	5.90567	0.000575227	0.0111893	TRINITY_DN6735_c0_g1	UPROT	Pyruvate decarboxylase 2 (NtPDC2) (EC 4.1.1.1) Potassium transporter 1 (AtKT1) (AtKUP1) (AtPOT1)	potassium ion transport [GO:0006813]
1299	1.4852	2.8654	5.98843	0.000535524	0.0106951	TRINITY_DN953_c0_g3	UPROT	AAA-ATPase At3g50940 (EC 3.6.1.-) Protein HYPER-SENSITIVITY-RELATED 4 (AtHSR4) (EC 3.6.1.-) (BCS1-like protein)	response to salt stress [GO:0009651] cell death [GO:0008219]; plant-type hypersensitive response [GO:0009626]; response to bacterium [GO:0009617]; response to molecule of bacterial origin [GO:0002237]; response to UV [GO:0009411]; salicylic acid mediated signaling pathway [GO:0009863]
729	-1.01511	6.24405	-7.87409	0.000124563	0.00441699	TRINITY_DN3602_c1_g1	NA	NA	NA
730	-5.06019	1.36243	-8.23832	0.000124587	0.00441699	TRINITY_DN37692_c0_g1	NA	NA	NA
1123	1.48188	7.70134	6.40552	0.000377603	0.00869277	TRINITY_DN125881_c2_g1	UPROT	Calcium-binding protein CML42 (Calmodulin-like protein 42)	trichome branching [GO:0010091]
732	-1.26983	6.39476	-7.87391	0.00012497	0.00442385	TRINITY_DN22093_c0_g1	NA	NA	NA
3430	1.47983	-1.68498	2.99425	0.0127004	0.0957651	TRINITY_DN22540_c0_g1	PFAM	At1g56580/F25P12_18 (F25P12.97 protein)	trichome morphogenesis [GO:0010090]
734	-1.24872	1.21423	-7.85763	0.000126328	0.0044595	TRINITY_DN1611_c1_g1	NA	NA	NA
735	-1.91187	4.00567	-7.88717	0.000127059	0.00447905	TRINITY_DN2934_c0_g1	NA	NA	NA
736	-1.66446	1.67898	-7.86181	0.000127649	0.00448458	TRINITY_DN10268_c0_g1	NA	NA	NA
1710	1.47693	8.10858	5.08866	0.00121597	0.018433	TRINITY_DN3393_c1_g1	UPROT	Uncharacterized aarF domain-containing protein kinase At5g05200, chloroplastic (EC 2.7.-.-)	lipid homeostasis [GO:0055088]; mitochondrion organization [GO:0007005]
3467	1.4766	0.00185787	2.97119	0.0130795	0.0975624	TRINITY_DN13831_c0_g1	UPROT	Calcium-binding protein PBP1 (KIC-related protein 2) (PINOID-binding protein 1)	cellular response to hypoxia [GO:0071456]; response to auxin [GO:0009733]
4095	1.47317	3.66585	2.54457	0.0229509	0.145017	TRINITY_DN4911_c0_g1	UPROT	Probable calcium-binding protein CML31 (Calmodulin-like protein 31)
763	1.47214	6.92708	7.74909	0.000136996	0.00464834	TRINITY_DN5936_c0_g1	UPROT	Leucine-rich repeat protein 1 (Capsicum annuum-induced protein 23)
306	1.4712	5.33037	10.7007	2.30511e-05	0.0019566	TRINITY_DN1164_c3_g1	UPROT	Delta(12)-acyl-lipid-desaturase (EC 1.14.19.-) (Delta(12)-oleate desaturase) (PgFAD2)	unsaturated fatty acid biosynthetic process [GO:0006636]
3829	1.46965	-0.429919	2.72967	0.0179169	0.121229	TRINITY_DN31811_c0_g1	UPROT	Probable trehalose-phosphate phosphatase G (AtTPPG) (EC 3.1.3.12) (Trehalose 6-phosphate phosphatase) (Trehalose-phosphate phosphatase 6)	trehalose biosynthetic process [GO:0005992]
743	-1.93365	1.09715	-7.87066	0.000128677	0.00448617	TRINITY_DN1600_c1_g2	NA	NA	NA
1224	1.46809	2.99546	6.17266	0.000457644	0.00968235	TRINITY_DN2135_c0_g2	UPROT	Kinesin-like protein KIN-14R	microtubule-based movement [GO:0007018]
745	-4.25578	-3.78506	-8.10362	0.000129841	0.00451433	TRINITY_DN130224_c0_g1	NA	NA	NA
1970	1.46563	7.08225	4.6478	0.0018861	0.0247798	TRINITY_DN2064_c1_g1	UPROT	Protein NRT1/ PTR FAMILY 1.2 (AtNPF1.2) (Nitrate transporter 1.11)	nitrate transport [GO:0015706]
747	1.6877	4.84895	7.83184	0.000130459	0.0045234	TRINITY_DN2686_c0_g1	NA	NA	NA
1753	1.46394	4.66526	5.00646	0.00131649	0.0194475	TRINITY_DN6600_c0_g1	UPROT	Pathogenesis-related thaumatin-like protein 3.5 (allergen Cry j 3.5)	defense response [GO:0006952]; response to abscisic acid [GO:0009737]; response to biotic stimulus [GO:0009607]
998	1.46343	4.28381	6.7684	0.000282466	0.00733543	TRINITY_DN1187_c0_g1	UPROT	PI-PLC X domain-containing protein At5g67130	lipid metabolic process [GO:0006629]
750	2.30812	1.66866	7.87788	0.000131237	0.00452587	TRINITY_DN56756_c1_g1	NA	NA	NA
1806	1.46238	2.66772	4.90442	0.00145555	0.0208604	TRINITY_DN1226_c0_g2	UPROT	Heat shock protein 83	protein folding [GO:0006457]
752	2.18675	2.49875	7.86325	0.00013145	0.0045268	TRINITY_DN11273_c0_g1	NA	NA	NA
4817	1.45771	-2.56928	2.10603	0.0419045	0.225062	TRINITY_DN113359_c0_g1	UPROT	Peroxidase 5 (EC 1.11.1.7)	hydrogen peroxide catabolic process [GO:0042744]; response to oxidative stress [GO:0006979]
2985	1.45559	-0.877234	3.37837	0.00783739	0.0678437	TRINITY_DN11468_c0_g1	UPROT	LEAF RUST 10 DISEASE-RESISTANCE LOCUS RECEPTOR-LIKE PROTEIN KINASE-like 2.8 (EC 2.7.11.1) (Probable receptor-like serine/threonine-protein kinase LRK10L-2.8) PR5-like receptor kinase (EC 2.7.11.1)	response to fungus [GO:0009620]
755	3.73469	1.0804	8.01704	0.000132837	0.00455601	TRINITY_DN3535_c0_g1	NA	NA	NA
756	-3.17808	-3.33786	-7.95328	0.000133116	0.0045594	TRINITY_DN19992_c0_g1	NA	NA	NA
757	1.15922	4.15971	7.77479	0.000133603	0.00456991	TRINITY_DN6974_c0_g1	NA	NA	NA
2986	1.45559	-0.877234	3.37837	0.00783739	0.0678437	TRINITY_DN11468_c0_g1	KOG	At5g38280	NA
639	1.45191	6.70111	8.3435	9.15867e-05	0.00372012	TRINITY_DN765_c1_g1	UPROT	NEP1-interacting protein 1 (RING-H2 finger protein ATL26)
3227	1.45045	8.77153	3.16833	0.0101632	0.0814921	TRINITY_DN1449_c0_g2	UPROT	Pleiotropic drug resistance protein 2 (NpPDR2)
4190	1.4499	1.79569	2.47238	0.0252566	0.155983	TRINITY_DN3977_c0_g1	UPROT	Ethylene-responsive transcription factor 1B (AtERF1B) (Ethylene-responsive element-binding factor 1B) (EREBP-1B)	defense response [GO:0006952]; ethylene-activated signaling pathway [GO:0009873]; jasmonic acid mediated signaling pathway [GO:0009867]
762	-4.38538	0.435513	-8.03729	0.000136962	0.00464834	TRINITY_DN1783_c0_g1	NA	NA	NA
1238	1.4485	2.14112	6.13779	0.000470945	0.00984866	TRINITY_DN1006_c0_g1	UPROT	UDP-glycosyltransferase 91D1 (EC 2.4.1.-) UDP-glycosyltransferase 91D2 (EC 2.4.1.-) Putative UDP-rhamnose:rhamnosyltransferase 1 (FaRT1) (EC 2.4.1.-) (Glycosyltransferase 4) (FaGT4) UDP-glycosyltransferase 91A1 (EC 2.4.1.-)
344	1.44582	6.39862	10.2611	2.91384e-05	0.00219804	TRINITY_DN4091_c0_g1	PFAM	Uncharacterized protein At5g35690 (Zinc metalloproteinase-like protein)
765	-1.29273	3.11494	-7.72343	0.000138796	0.00469681	TRINITY_DN9241_c0_g1	NA	NA	NA
766	-2.04407	0.569413	-7.76643	0.00013927	0.00469801	TRINITY_DN2078_c0_g2	NA	NA	NA
4447	1.44565	1.02484	2.31129	0.0314698	0.183136	TRINITY_DN11167_c0_g1	KOG	At5g26170	NA
3885	1.44523	1.55642	2.68379	0.0190054	0.126699	TRINITY_DN5272_c0_g1	UPROT	Stress-response A/B barrel domain-containing protein HS1 (Pop3 family protein At3g17210) (Protein HEAT STABLE 1) (AtHS1)	defense response to bacterium [GO:0042742]; defense response to fungus [GO:0050832]; pollen tube adhesion [GO:0009865]
1250	1.44516	2.9229	6.1077	0.000483018	0.0100021	TRINITY_DN4507_c0_g1	UPROT	Probable protein phosphatase 2C 73 (AtPP2C73) (EC 3.1.3.16) (AtPPC6;7)	drought recovery [GO:0009819]; microtubule cytoskeleton organization [GO:0000226]; negative regulation of growth [GO:0045926]; protein dephosphorylation [GO:0006470]
770	-2.4912	0.405833	-7.80643	0.000139758	0.00469801	TRINITY_DN3426_c0_g1	NA	NA	NA
2105	1.44502	2.42808	4.44248	0.00233387	0.0286829	TRINITY_DN9758_c0_g1	PFAM	At3g04300 (RmlC-like cupins superfamily protein) (T6K12.8 protein) (Uncharacterized protein At3g04300)
2915	1.44415	3.42671	3.45134	0.00716744	0.0635195	TRINITY_DN7048_c0_g1	UPROT	Non-cyanogenic beta-glucosidase (EC 3.2.1.21) Beta-glucosidase 12 (EC 3.2.1.21) Furcatin hydrolase (FH) (EC 3.2.1.161)	carbohydrate metabolic process [GO:0005975]
2278	1.44289	5.53865	4.2175	0.00297091	0.0337217	TRINITY_DN7203_c0_g1	UPROT	Hydroxyproline O-galactosyltransferase GALT6 (EC 2.4.1.-) (Beta-1,3-galactosyltransferase 19)	arabinogalactan protein metabolic process [GO:0010405]; mucilage biosynthetic process involved in seed coat development [GO:0048354]; negative regulation of leaf senescence [GO:1900056]; protein O-linked glycosylation via hydroxyproline [GO:0018258]
2409	1.44196	0.420869	4.03265	0.0036433	0.0391078	TRINITY_DN8279_c0_g1	UPROT	Beta-amyrin 28-monooxygenase (EC 1.14.14.126) (Beta-amyrin 28-oxidase) (Cytochrome P450 716A15) (VvCYP716A15)	saponin biosynthetic process [GO:0016135]; sterol metabolic process [GO:0016125]
2849	1.44166	2.90205	3.52601	0.00655025	0.0594212	TRINITY_DN954_c0_g1	UPROT	Kinesin-like protein KIN-14P Kinesin-like protein KIN-14J (Kinesin KinG)	microtubule-based movement [GO:0007018]
776	-1.8941	1.019	-7.71326	0.000143237	0.0047729	TRINITY_DN5789_c0_g1	NA	NA	NA
3091	1.44152	6.16903	3.2869	0.00876295	0.0733507	TRINITY_DN12984_c0_g1	UPROT	U-box domain-containing protein 16 (EC 2.3.2.27) (Plant U-box protein 16) (RING-type E3 ubiquitin transferase PUB16)	response to chitin [GO:0010200]
1109	1.44077	9.1807	6.44769	0.000364342	0.00849549	TRINITY_DN4569_c0_g1	PFAM	Uncharacterized protein T8L23.7
779	2.45514	-0.2818	7.76315	0.000143653	0.0047729	TRINITY_DN7953_c0_g1	NA	NA	NA
2385	1.43899	0.0583418	4.06408	0.00351731	0.038147	TRINITY_DN4516_c0_g1	UPROT	Cytochrome P450 90B1 (EC 1.14.-.-) (Protein DWARF 4) (Dwarf4) (Steroid 22-alpha-hydroxylase)	brassinosteroid biosynthetic process [GO:0016132]; brassinosteroid homeostasis [GO:0010268]; jasmonic acid mediated signaling pathway [GO:0009867]; leaf development [GO:0048366]; leaf shaping [GO:0010358]; multicellular organism development [GO:0007275]; response to brassinosteroid [GO:0009741]; response to jasmonic acid [GO:0009753]; sterol metabolic process [GO:0016125]; unidimensional cell gro…
185	1.43619	6.11025	12.485	9.6366e-06	0.00134944	TRINITY_DN5025_c0_g5	UPROT	L-ascorbate peroxidase, cytosolic (AP) (EC 1.11.1.11) (PsAPx01)	hydrogen peroxide catabolic process [GO:0042744]; response to oxidative stress [GO:0006979]
1001	1.43465	3.9584	6.75175	0.00028589	0.00740161	TRINITY_DN119_c5_g3	UPROT	Two-pore potassium channel 5 (AtTPK5) (Calcium-activated outward-rectifying potassium channel 5, chloroplastic) (AtKCO5)	potassium ion transmembrane transport [GO:0071805]; stabilization of membrane potential [GO:0030322]
783	1.57989	6.22461	7.67742	0.000144626	0.00478551	TRINITY_DN2301_c0_g1	NA	NA	NA
784	3.31174	2.59242	7.84571	0.000144838	0.00478625	TRINITY_DN11911_c0_g2	NA	NA	NA
785	3.2549	-0.455517	7.83756	0.000145031	0.0047864	TRINITY_DN8477_c0_g1	NA	NA	NA
786	2.15658	-0.879849	7.70869	0.000146093	0.00481229	TRINITY_DN1452_c1_g1	NA	NA	NA
2054	1.43385	5.58159	4.52404	0.00214123	0.0269739	TRINITY_DN3015_c0_g1	PFAM	At3g05990 (F2O10.5 protein) (Leucine-rich repeat (LRR) family protein)
1725	1.43113	2.34529	5.06382	0.00124335	0.0186805	TRINITY_DN910_c0_g1	UPROT	Retrovirus-related Pol polyprotein from transposon TNT 1-94 [Includes: Protease (EC 3.4.23.-); Reverse transcriptase (EC 2.7.7.49); Endonuclease]	DNA integration [GO:0015074]
789	2.67797	4.75248	7.75499	0.000146934	0.00482408	TRINITY_DN11445_c0_g1	NA	NA	NA
790	2.39436	2.65211	7.7192	0.00014748	0.00483022	TRINITY_DN5418_c1_g1	NA	NA	NA
3975	1.43082	6.29268	2.62962	0.0204055	0.132922	TRINITY_DN1449_c0_g3	UPROT	Pleiotropic drug resistance protein 2 (NpPDR2)
792	2.1079	-0.969893	7.68857	0.000147693	0.00483022	TRINITY_DN631_c6_g1	NA	NA	NA
1800	1.43042	4.30716	4.9169	0.00143585	0.0206544	TRINITY_DN16572_c0_g1	UPROT	Patatin-like protein 2 (AtPLP2) (EC 3.1.1.-) (Patatin-related phospholipase A IIalpha) (pPLAIIa) (Phospholipase A IIA) (AtPLAIIA)	cellular response to hypoxia [GO:0071456]; defense response to virus [GO:0051607]; lipid catabolic process [GO:0016042]; lipid metabolic process [GO:0006629]; oxylipin biosynthetic process [GO:0031408]; plant-type hypersensitive response [GO:0009626]; response to cadmium ion [GO:0046686]
3065	1.42959	6.05413	3.30408	0.00857326	0.0722963	TRINITY_DN20406_c0_g1	UPROT	Galactan beta-1,4-galactosyltransferase GALS3 (EC 2.4.1.-) (Beta-1,4-galactan synthase) (Galactan synthase 3)	cell wall biogenesis [GO:0042546]; cell wall organization [GO:0071555]
795	-1.04978	4.50702	-7.6082	0.000150017	0.0048873	TRINITY_DN1128_c0_g1	NA	NA	NA
796	4.11558	0.176035	7.87639	0.000150252	0.00488869	TRINITY_DN1487_c0_g2	NA	NA	NA
1734	1.42876	3.81335	5.04734	0.00126329	0.0188794	TRINITY_DN3125_c0_g1	KOG	At1g17030 At4g32300 At2g47010	NA
1396	1.42859	5.98721	5.73895	0.000664521	0.0123296	TRINITY_DN4277_c0_g1	PFAM	Exocyst subunit Exo70 family protein Pectate lyase (EC 4.2.2.2)	exocytosis [GO:0006887]; protein transport [GO:0015031] pectin catabolic process [GO:0045490]
1590	1.42722	6.02076	5.31946	0.000974192	0.0158598	TRINITY_DN8993_c0_g1	UPROT	Probable mediator of RNA polymerase II transcription subunit 26b
504	1.42611	3.73268	9.1144	5.62963e-05	0.00289485	TRINITY_DN1554_c0_g1	UPROT	Two-component response regulator ORR9 (OsRR9) (OsRRA1)	cytokinin-activated signaling pathway [GO:0009736]; phosphorelay signal transduction system [GO:0000160]
365	1.42606	4.68323	10.0576	3.25728e-05	0.00231321	TRINITY_DN2340_c0_g1	UPROT	Acid phosphatase 1 (EC 3.1.3.2) (Apase-1(1))
1013	1.42396	5.59157	6.69847	0.000297997	0.00762162	TRINITY_DN5039_c0_g1	UPROT	Transcription factor bHLH93 (Basic helix-loop-helix protein 93) (AtbHLH93) (bHLH 93) (Transcription factor EN 47) (bHLH transcription factor bHLH093)	gibberellin catabolic process [GO:0045487]; multicellular organism development [GO:0007275]; regulation of gibberellin biosynthetic process [GO:0010371]; regulation of transcription, DNA-templated [GO:0006355]
4084	1.42348	3.43991	2.54973	0.0226999	0.143874	TRINITY_DN7469_c0_g1	UPROT	Pleiotropic drug resistance protein 2 (NpPDR2)
3992	1.42201	7.21568	2.61335	0.0208402	0.135144	TRINITY_DN258_c1_g1	UPROT	NAC domain-containing protein JA2L (Protein JASMONIC ACID 2-LIKE) (Protein JA2-LIKE) NAC domain-containing protein JA2 (Protein JASMONIC ACID 2)	defense response [GO:0006952]; regulation of transcription, DNA-templated [GO:0006355] regulation of transcription, DNA-templated [GO:0006355]
1798	1.42036	4.8768	4.9193	0.00143189	0.0206208	TRINITY_DN1787_c0_g1	UPROT	Cytochrome P450 76T24 (CrCYP76T24) (EC 1.14.-.-)
3944	1.41917	-0.26752	2.6502	0.0198359	0.130249	TRINITY_DN5627_c2_g3	UPROT	Actin-depolymerizing factor 7 (ADF-7) (AtADF7)	actin filament depolymerization [GO:0030042]
807	2.32645	-1.46531	7.61831	0.000157588	0.00505599	TRINITY_DN9802_c0_g1	NA	NA	NA
276	1.41688	6.23643	11.035	1.93593e-05	0.00182102	TRINITY_DN763_c0_g1	PFAM	Methyltransf_11 domain-containing protein Uncharacterized protein F10D13_17	methylation [GO:0032259]
277	1.41688	6.23643	11.035	1.93593e-05	0.00182102	TRINITY_DN763_c0_g1	KOG	At1g69520	NA
3511	1.41522	-0.0626291	2.93031	0.0137315	0.101147	TRINITY_DN98252_c0_g1	UPROT	11-beta-hydroxysteroid dehydrogenase B (EC 1.1.1.146) (17-beta-hydroxysteroid dehydrogenase B) (EC 1.1.1.62) (Seed oil body protein 3) (Steroleosin-B)
2581	1.41438	2.86198	3.82528	0.00460347	0.0461184	TRINITY_DN7846_c0_g1	UPROT	4-coumarate--CoA ligase 2 (4CL 2) (EC 6.2.1.12) (4-coumaroyl-CoA synthase 2) (Clone 4CL16)	phenylpropanoid metabolic process [GO:0009698]
497	1.41424	7.48703	9.17711	5.41835e-05	0.00283747	TRINITY_DN30866_c0_g1	UPROT	Zinc finger A20 and AN1 domain-containing stress-associated protein 5 (AtSAP5)	protein autoubiquitination [GO:0051865]; protein ubiquitination [GO:0016567]; response to osmotic stress [GO:0006970]; response to water deprivation [GO:0009414]
1247	1.41419	7.89351	6.11351	0.000480151	0.00996716	TRINITY_DN5427_c2_g1	UPROT PFAM	Probable WRKY transcription factor 11 (WRKY DNA-binding protein 11) Dihydropyrimidinase (EC 3.5.2.2) (Dihydropyrimidine amidohydrolase) (Protein PYRIMIDINE 2) DNA-binding protein NtWRKY3 (probable WRKY transcription factor 17)	defense response to bacterium [GO:0042742]; induced systemic resistance [GO:0009682]; regulation of jasmonic acid mediated signaling pathway [GO:2000022]; response to bacterium [GO:0009617]; response to chitin [GO:0010200] beta-alanine biosynthetic process [GO:0019483]; cellular response to nitrogen levels [GO:0043562]; pyrimidine nucleobase catabolic process [GO:0006208]; uracil catabolic proces…
814	1.4922	3.33628	7.51705	0.000161537	0.00513716	TRINITY_DN190_c1_g2	NA	NA	NA
4057	1.41119	4.55791	2.56876	0.0221058	0.141061	TRINITY_DN6495_c0_g1	UPROT	Ethylene-responsive transcription factor ERF112	ethylene-activated signaling pathway [GO:0009873]
816	2.78107	4.92061	7.62763	0.000162021	0.00513965	TRINITY_DN4490_c2_g1	NA	NA	NA
418	1.41055	7.47633	9.63287	4.14077e-05	0.00256085	TRINITY_DN4670_c0_g1	UPROT	GDP-L-galactose phosphorylase 1 (EC 2.7.7.69) (Protein VITAMIN C DEFECTIVE 2)	defense response by callose deposition in cell wall [GO:0052544]; defense response to bacterium [GO:0042742]; glucose metabolic process [GO:0006006]; L-ascorbic acid biosynthetic process [GO:0019853]; response to heat [GO:0009408]; response to jasmonic acid [GO:0009753]
818	2.07078	3.63036	7.53968	0.000163757	0.00517567	TRINITY_DN38865_c0_g1	NA	NA	NA
2050	1.41045	5.51793	4.52955	0.00212695	0.0268474	TRINITY_DN1665_c0_g1	PFAM	Uncharacterized protein At2g15560	regulation of gene expression [GO:0010468]
386	1.4099	3.44437	9.88057	3.59489e-05	0.00241687	TRINITY_DN2443_c0_g1	KOG	At5g58610_2	NA
1812	1.40981	1.57247	4.89179	0.00147091	0.0210155	TRINITY_DN30385_c0_g1	PFAM	Uncharacterized protein At2g24320
3950	1.40908	-1.7515	2.64598	0.019933	0.130683	TRINITY_DN9710_c2_g1	UPROT	AP2-like ethylene-responsive transcription factor PLT2 (Protein AINTEGUMENTA-LIKE 4) (Protein PLETHORA 2)	auxin-activated signaling pathway [GO:0009734]; ethylene-activated signaling pathway [GO:0009873]; meristem maintenance [GO:0010073]; pattern specification process [GO:0007389]; root development [GO:0048364]; root meristem growth [GO:0010449]; stem cell population maintenance [GO:0019827]; telomere maintenance [GO:0000723]
823	-1.32036	5.12096	-7.44938	0.000168741	0.00530634	TRINITY_DN8624_c0_g1	NA	NA	NA
2516	1.40896	5.94842	3.9017	0.00421703	0.0433258	TRINITY_DN265_c0_g1	UPROT PFAM	Glutathione S-transferase U9 (AtGSTU9) (EC 2.5.1.18) (GST class-tau member 9) (Glutathione S-transferase 14) Glutathione S-transferase GST 12 (EC 2.5.1.18) (Tau class glutathione S-transferase)	glutathione metabolic process [GO:0006749]; toxin catabolic process [GO:0009407] glutathione metabolic process [GO:0006749]
1177	1.40795	2.0329	6.27773	0.000418389	0.00920947	TRINITY_DN9953_c0_g1	UPROT	CDPK-related kinase 6 (AtCRK6) (EC 2.7.11.1) (Calcium/calmodulin-dependent protein kinase CRK6) CDPK-related kinase 4 (AtCRK4) (EC 2.7.11.1) (Calcium/calmodulin-dependent protein kinase CRK4)	intracellular signal transduction [GO:0035556]; peptidyl-serine phosphorylation [GO:0018105]; protein autophosphorylation [GO:0046777]
931	1.40639	4.15894	6.99884	0.000236095	0.00657025	TRINITY_DN6247_c0_g1	UPROT	E3 ubiquitin-protein ligase SINAT2 (EC 2.3.2.27) (RING-type E3 ubiquitin transferase SINAT2) (Seven in absentia homolog 2)	multicellular organism development [GO:0007275]; protein ubiquitination [GO:0016567]; regulation of autophagosome assembly [GO:2000785]; ubiquitin-dependent protein catabolic process [GO:0006511]
1762	1.40412	7.99534	4.98533	0.00134094	0.0197012	TRINITY_DN30244_c0_g1	UPROT	BAG family molecular chaperone regulator 1 (Bcl-2-associated athanogene 1) BAG family molecular chaperone regulator 3 (Bcl-2-associated athanogene 3)	cytoplasm protein quality control by the ubiquitin-proteasome system [GO:0071629]; protein stabilization [GO:0050821] protein stabilization [GO:0050821]
3631	1.40389	2.53034	2.85068	0.0152147	0.108476	TRINITY_DN4854_c0_g3	UPROT	2-hydroxyisoflavanone dehydratase (EC 3.1.1.1) (EC 4.2.1.105) (Carboxylesterase HIDM)	flavonoid biosynthetic process [GO:0009813]; isoflavonoid biosynthetic process [GO:0009717]; isoflavonoid metabolic process [GO:0046287]
829	2.21567	2.54902	7.45503	0.000175751	0.00548595	TRINITY_DN70696_c0_g1	NA	NA	NA
830	1.96647	2.10151	7.42936	0.000176127	0.00549093	TRINITY_DN8103_c3_g1	NA	NA	NA
3095	1.40378	5.7357	3.27938	0.00882639	0.0737842	TRINITY_DN136_c1_g3	PFAM	Glutamate receptor 2.7 (Ligand-gated ion channel 2.7)	calcium ion transport [GO:0006816]; calcium-mediated signaling [GO:0019722]; cellular response to amino acid stimulus [GO:0071230]
3088	1.4001	-0.659221	3.28723	0.00873942	0.073202	TRINITY_DN19140_c0_g1	PFAM	Putative polyprotein	DNA integration [GO:0015074]
3089	1.4001	-0.659221	3.28723	0.00873942	0.073202	TRINITY_DN19140_c0_g1	KOG	At2g21310	NA
2013	1.39997	2.79493	4.57385	0.00203033	0.026086	TRINITY_DN3589_c0_g1	UPROT	Adenylate kinase 5, chloroplastic (EC 2.7.4.3) (ATP-AMP transphosphorylase 5) (ATP:AMP phosphotransferase) (Adenylate monophosphate kinase 5) (AMK5)	nucleoside diphosphate phosphorylation [GO:0006165]; nucleoside triphosphate biosynthetic process [GO:0009142]
2671	1.39459	4.66854	3.72053	0.00519258	0.0502524	TRINITY_DN543_c2_g1	UPROT	Protein NRT1/ PTR FAMILY 1.3 (AtNPF1.3)
1145	1.39171	5.9742	6.35818	0.000391339	0.00885615	TRINITY_DN14796_c0_g1	UPROT	Uncharacterized protein At1g28695 Tubulin-folding cofactor A (AtTFCA) (CFA) (Protein KIESEL) (TCP1-chaperonin cofactor A) (Tubulin-specific chaperone A)	post-chaperonin tubulin folding pathway [GO:0007023]; protein folding [GO:0006457]; tubulin complex assembly [GO:0007021]
837	-1.83681	4.62215	-7.38859	0.000180044	0.00557013	TRINITY_DN1861_c0_g1	NA	NA	NA
3512	1.39149	6.79266	2.92916	0.0137318	0.101147	TRINITY_DN399_c0_g1	UPROT	Probable LRR receptor-like serine/threonine-protein kinase At3g47570 (EC 2.7.11.1)
3513	1.39149	6.79266	2.92916	0.0137318	0.101147	TRINITY_DN399_c0_g1	KOG	At5g20190	NA
840	2.49761	-1.27043	7.44552	0.000180648	0.0055702	TRINITY_DN5327_c1_g2	NA	NA	NA
560	1.391	8.34184	8.73051	7.13001e-05	0.00330893	TRINITY_DN3978_c0_g1	UPROT	Inositol transporter 1	myo-inositol transport [GO:0015798]
842	-1.92972	2.23139	-7.38569	0.000181395	0.00557967	TRINITY_DN1126_c4_g1	NA	NA	NA
4581	1.38982	-2.59486	2.21892	0.0355661	0.200905	TRINITY_DN130426_c0_g1	UPROT	PR5-like receptor kinase (EC 2.7.11.1)	response to fungus [GO:0009620]
844	1.86194	-2.04946	7.37386	0.000182243	0.00559137	TRINITY_DN6784_c0_g1	NA	NA	NA
2416	1.38944	-0.385929	4.01835	0.00369359	0.0395345	TRINITY_DN7981_c0_g1	UPROT	Retrovirus-related Pol polyprotein from transposon TNT 1-94 [Includes: Protease (EC 3.4.23.-); Reverse transcriptase (EC 2.7.7.49); Endonuclease]	DNA integration [GO:0015074]
3880	1.38936	1.85836	2.68833	0.0188161	0.125602	TRINITY_DN15306_c1_g1	UPROT	Cellulose synthase-like protein H1 (EC 2.4.1.-) (OsCslH1)	cellulose biosynthetic process [GO:0030244]; cell wall organization [GO:0071555]; plant-type primary cell wall biogenesis [GO:0009833]
977	1.38889	7.97549	6.82035	0.000270632	0.0071727	TRINITY_DN2873_c0_g1	UPROT	Endoribonuclease Dicer homolog 2 (EC 3.1.26.-) (Dicer-like protein 2) (AtDCL2)	maintenance of DNA methylation [GO:0010216]; production of siRNA involved in RNA interference [GO:0030422]; production of ta-siRNAs involved in RNA interference [GO:0010267]; RNAi-mediated antiviral immunity against RNA virus [GO:0051214]
3242	1.38677	-1.52222	3.14741	0.0103957	0.0829446	TRINITY_DN24855_c0_g1	UPROT	Probable WRKY transcription factor 75 (WRKY DNA-binding protein 75)	atrichoblast differentiation [GO:0010055]; lateral root development [GO:0048527]; negative regulation of transcription by RNA polymerase II [GO:0000122]; regulation of DNA-templated transcription in response to stress [GO:0043620]; regulation of response to nutrient levels [GO:0032107]
849	2.85836	2.38292	7.46111	0.000183662	0.00559808	TRINITY_DN4033_c0_g1	NA	NA	NA
3913	1.38605	5.01095	2.66203	0.0194801	0.128914	TRINITY_DN1963_c3_g1	PFAM	AT3g59080/F17J16_130 (Eukaryotic aspartyl protease family protein) (Uncharacterized protein At3g59080) (Uncharacterized protein F17J16_130)
420	1.38382	5.92625	9.62219	4.16342e-05	0.00256085	TRINITY_DN11956_c0_g1	UPROT	Sphinganine C4-monooxygenase 2 (EC 1.14.18.5) (Sphingoid C4-hydroxylase 2) (Sphingoid base hydroxylase 2)	photomorphogenesis [GO:0009640]; sphingoid biosynthetic process [GO:0046520]
852	-1.94411	2.89748	-7.36668	0.000184086	0.00559808	TRINITY_DN6903_c0_g1	NA	NA	NA
2669	1.38357	0.712054	3.72287	0.0051759	0.0501293	TRINITY_DN9562_c0_g1	UPROT	Pentatricopeptide repeat-containing protein At3g53360, mitochondrial	RNA modification [GO:0009451]
854	-2.2763	1.98404	-7.38768	0.000185348	0.00561239	TRINITY_DN9487_c0_g1	NA	NA	NA
4025	1.38246	1.37622	2.5888	0.0214744	0.138145	TRINITY_DN7007_c0_g2	UPROT	Protein argonaute 10 (Protein PINHEAD) (Protein ZWILLE)	defense response to virus [GO:0051607]; gene silencing by RNA [GO:0031047]; miRNA metabolic process [GO:0010586]; multicellular organism development [GO:0007275]; regulation of meristem structural organization [GO:0009934]; regulation of shoot apical meristem development [GO:1902183]; regulation of translation [GO:0006417]; somatic stem cell population maintenance [GO:0035019]
856	1.98417	1.9012	7.35877	0.000185609	0.00561239	TRINITY_DN788_c0_g4	NA	NA	NA
3094	1.38182	-2.08181	3.27903	0.00882012	0.0737561	TRINITY_DN11991_c0_g1	UPROT	Uncharacterized protein At1g28695
858	2.07457	1.99075	7.36543	0.00018578	0.00561239	TRINITY_DN12659_c0_g1	NA	NA	NA
2303	1.38156	5.33468	4.18226	0.00307957	0.0345681	TRINITY_DN6797_c1_g2	UPROT	Plasmodesmata-located protein 2 (PD-located protein 2) (Cysteine-rich repeat secretory protein 3)	plasmodesmata-mediated intercellular transport [GO:0010497]; transport of virus in multicellular host [GO:0046739]
614	1.37906	3.40464	8.42575	8.662e-05	0.00366316	TRINITY_DN6719_c0_g1	UPROT	Xanthotoxin 5-hydroxylase CYP82C4 (8-methoxypsoralen 5-hydroxylase CYP82C4) (EC 1.14.14.-) (Cytochrome P450 82C4) (Fraxetin 5-hydroxylase CYP82C4) (EC 1.14.14.164)	cellular response to iron ion [GO:0071281]; defense response to other organism [GO:0098542]; response to iron ion [GO:0010039]; sideretin biosynthesis [GO:0106146]
36	1.37862	6.47671	20.0332	6.36807e-07	0.000426311	TRINITY_DN1494_c0_g1	UPROT	E3 ubiquitin-protein ligase RGLG3 (EC 2.3.2.27) (RING domain ligase 3)	defense response to bacterium [GO:0042742]; jasmonic acid mediated signaling pathway [GO:0009867]; response to wounding [GO:0009611]
862	-1.87714	2.32042	-7.32804	0.00018861	0.0056644	TRINITY_DN6783_c0_g1	NA	NA	NA
863	-3.62091	-2.96544	-7.50371	0.000188794	0.0056644	TRINITY_DN27283_c0_g1	NA	NA	NA
1021	1.37858	3.83038	6.67351	0.000303503	0.00769872	TRINITY_DN3640_c0_g2	UPROT	Probable glutathione S-transferase (EC 2.5.1.18) (Auxin-induced protein PCNT107)	auxin-activated signaling pathway [GO:0009734]; glutathione metabolic process [GO:0006749]
865	1.88246	3.56392	7.32116	0.000189623	0.00568106	TRINITY_DN3076_c0_g1	NA	NA	NA
3451	1.37763	6.51563	2.97612	0.0129159	0.0967968	TRINITY_DN7283_c0_g1	UPROT	Probable galacturonosyltransferase-like 1 (EC 2.4.1.-) (Protein GAOLAOZHUANGREN 1) (Protein PARVUS)	cell wall thickening [GO:0052386]; glucuronoxylan biosynthetic process [GO:0010417]; leaf development [GO:0048366]; multicellular organism reproduction [GO:0032504]; pectin biosynthetic process [GO:0045489]; xylem and phloem pattern formation [GO:0010051]
1602	1.37663	7.60179	5.29577	0.000994378	0.0160737	TRINITY_DN225_c0_g1	UPROT PFAM	Protein CYPRO4 Os01g0142200 protein (cDNA clone:006-304-G04, full insert sequence) (cDNA clone:J033118F12, full insert sequence)	telomere maintenance via recombination [GO:0000722]; tRNA threonylcarbamoyladenosine modification [GO:0002949]
868	-2.25783	2.13511	-7.34463	0.000191015	0.00569811	TRINITY_DN6160_c0_g1	NA	NA	NA
1023	1.37495	8.5534	6.66341	0.000305904	0.00774477	TRINITY_DN4782_c0_g1	UPROT PFAM	Integrin-linked protein kinase 1 (EC 2.7.11.1) (Ankyrin protein kinase 1) AT4g18950/F13C5_120 (Integrin-linked protein kinase family) (Protein kinase-like protein) Uncharacterized protein T20N10_110	innate immune response [GO:0045087]; protein autophosphorylation [GO:0046777]; response to osmotic stress [GO:0006970] integrin-mediated signaling pathway [GO:0007229]; regulation of stomatal movement [GO:0010119]
870	-1.89805	2.04513	-7.31028	0.000191316	0.00569811	TRINITY_DN5546_c1_g1	NA	NA	NA
618	1.37078	4.8742	8.40775	8.7621e-05	0.00368299	TRINITY_DN3433_c0_g1	PFAM	Repressor of RNA polymerase III transcription	negative regulation of transcription by RNA polymerase III [GO:0016480]; response to cisplatin [GO:0072718]; response to hydroperoxide [GO:0033194]; response to methyl methanesulfonate [GO:0072702]
4136	1.36695	-0.0958909	2.50261	0.0240858	0.150735	TRINITY_DN25807_c0_g1	UPROT	1-acyl-sn-glycerol-3-phosphate acyltransferase (1-AGP acyltransferase) (1-AGPAT) (EC 2.3.1.51) (Lysophosphatidic acid acyltransferase) (LPAAT)	phospholipid biosynthetic process [GO:0008654]
2343	1.36613	4.95138	4.11073	0.00332968	0.036725	TRINITY_DN806_c1_g3	UPROT	Aldo-keto reductase family 4 member C10 (EC 1.1.1.-) 1-aminocyclopropane-1-carboxylate synthase (ACC synthase) (EC 4.4.1.14) (S-adenosyl-L-methionine methylthioadenosine-lyase)	ethylene biosynthetic process [GO:0009693]; fruit ripening [GO:0009835]
874	-2.67617	-0.491604	-7.36927	0.000193583	0.00573867	TRINITY_DN6937_c0_g1	NA	NA	NA
644	1.36504	6.18366	8.31746	9.29364e-05	0.00374484	TRINITY_DN390_c0_g1	UPROT	Inositol phosphorylceramide glucuronosyltransferase 1 (EC 2.4.1.17) (Glycogenin-like protein 6) (Plant glycogenin-like starch initiation protein 6)	ceramide biosynthetic process [GO:0046513]; inositol phosphoceramide metabolic process [GO:0006673]; pollen development [GO:0009555]; pollen tube guidance [GO:0010183]
2112	1.36051	7.0073	4.43118	0.00235411	0.02883	TRINITY_DN262_c1_g1	UPROT	Beta-1,3-galactosyltransferase 7 (EC 2.4.1.-)	protein glycosylation [GO:0006486]
2704	1.3596	0.580866	3.68506	0.0054041	0.0517072	TRINITY_DN9124_c0_g1	UPROT	Phragmoplastin DRP1C (EC 3.6.5.-) (Dynamin-like protein 1C) (Dynamin-like protein 5) (Dynamin-like protein DLP1) (Dynamin-related protein 1C) (AtDRP1C) Phragmoplastin DRP1E (EC 3.6.5.-) (Dynamin-like protein 1E) (Dynamin-like protein 4) (Dynamin-like protein DLP2) (Dynamin-related protein 1E) (AtDRP1E)	cell cycle [GO:0007049]; cell division [GO:0051301]; mitochondrial fission [GO:0000266]; mitochondrion organization [GO:0007005]; pollen maturation [GO:0010152] cell cycle [GO:0007049]; cell division [GO:0051301]; defense response to fungus [GO:0050832]; mitochondrial fission [GO:0000266]; response to cadmium ion [GO:0046686]; vesicle-mediated transport [GO:0016192]
878	3.11867	-1.72242	7.40293	0.000195516	0.0057757	TRINITY_DN7210_c0_g1	NA	NA	NA
879	1.60131	2.89353	7.24882	0.000197166	0.00581298	TRINITY_DN5554_c2_g1	NA	NA	NA
632	1.35951	3.53546	8.357	9.05451e-05	0.00371207	TRINITY_DN2400_c0_g1	UPROT	Putative clathrin assembly protein At4g40080	clathrin-dependent endocytosis [GO:0072583]; vesicle budding from membrane [GO:0006900]
1197	1.35942	6.21249	6.23719	0.00043209	0.00935249	TRINITY_DN10346_c0_g1	UPROT	Vacuolar protein sorting-associated protein 2 homolog 1 (AtVPS2-1) (Charged multivesicular body protein 2 homolog 1) (ESCRT-III complex subunit VPS2 homolog 1) (SNF7-like protein)	endosome transport via multivesicular body sorting pathway [GO:0032509]; intralumenal vesicle formation [GO:0070676]; late endosome to vacuole transport [GO:0045324]; protein transport [GO:0015031]
2600	1.35865	4.3977	3.80404	0.00470602	0.0468127	TRINITY_DN6155_c0_g2	UPROT	Protein NRT1/ PTR FAMILY 4.6 (AtNPF4.6) (Nitrate transporter 1.2) (Nitrate transporter NTL1) (Protein ABA-IMPORTING TRANSPORTER 1)	abscisic acid transport [GO:0080168]; nitrate assimilation [GO:0042128]; regulation of stomatal movement [GO:0010119]; response to nematode [GO:0009624]
883	1.60348	3.26123	7.23508	0.000199197	0.00584395	TRINITY_DN25388_c0_g1	NA	NA	NA
884	1.75828	6.30452	7.24489	0.00019921	0.00584395	TRINITY_DN38005_c0_g1	NA	NA	NA
2546	1.35855	2.51992	3.86239	0.00440103	0.044673	TRINITY_DN14377_c0_g1	UPROT	Cytochrome P450 CYP72A219 (EC 1.14.-.-) (Cytochrome P450 CYP72A129)
886	2.31971	-0.348006	7.27586	0.000201816	0.00590673	TRINITY_DN6196_c1_g1	NA	NA	NA
2886	1.35749	-0.838602	3.47106	0.00696856	0.0623896	TRINITY_DN1245_c6_g1	UPROT	Ethylene-responsive transcription factor ERF112	ethylene-activated signaling pathway [GO:0009873]
888	-4.77771	-1.42377	-7.49813	0.000204776	0.00597954	TRINITY_DN8416_c0_g1	NA	NA	NA
2537	1.35747	0.968371	3.87063	0.00435959	0.0443852	TRINITY_DN173_c2_g1	PFAM	Heat-inducible transcription repressor (Uncharacterized protein At5g01970) (Uncharacterized protein T7H20_20)
2503	1.34903	4.07299	3.91433	0.00414651	0.042827	TRINITY_DN11939_c0_g1	UPROT PFAM	NAC domain-containing protein 6 (GmNAC6) NAC domain-containing protein 22 (ONAC022) At2g17040 (At2g17040/At2g17040)	regulation of transcription, DNA-templated [GO:0006355] positive regulation of response to salt stress [GO:1901002]; positive regulation of response to water deprivation [GO:1902584]; positive regulation of transcription, DNA-templated [GO:0045893]
2401	1.34861	2.58816	4.03777	0.00360838	0.0388639	TRINITY_DN1385_c1_g1	UPROT	Peptidyl-prolyl cis-trans isomerase FKBP16-4, chloroplastic (PPIase FKBP16-4) (EC 5.2.1.8) (FK506-binding protein 16-4) (AtFKBP16-4) (Immunophilin FKBP16-4) (Rotamase)
892	-1.1093	3.61429	-7.17499	0.000205586	0.00598254	TRINITY_DN6572_c0_g1	NA	NA	NA
893	-3.60761	-0.514107	-7.37374	0.000207286	0.0060092	TRINITY_DN1358_c0_g2	NA	NA	NA
1592	1.3485	7.56604	5.30958	0.000980708	0.0159544	TRINITY_DN697_c1_g1	UPROT	Omega-3 fatty acid desaturase, chloroplastic (EC 1.14.19.-) N-(5'-phosphoribosyl)anthranilate isomerase 1, chloroplastic (EC 5.3.1.24)	unsaturated fatty acid biosynthetic process [GO:0006636] tryptophan biosynthetic process [GO:0000162]
2293	1.34659	3.93848	4.1897	0.0030506	0.0343845	TRINITY_DN4262_c0_g1	UPROT	Bifunctional 15-cis-phytoene synthase, chromoplastic (EC 2.5.1.32) (Geranylgeranyl pyrophosphate geranylgeranyltransferase) (Phytoene synthase)	carotenoid biosynthetic process [GO:0016117]
896	4.23985	-1.23589	7.42882	0.000208154	0.0060092	TRINITY_DN8433_c0_g1	NA	NA	NA
2943	1.34143	-0.703458	3.41751	0.00742959	0.0652044	TRINITY_DN30434_c0_g1	PFAM	Xyloglucan endotransglucosylase/hydrolase (EC 2.4.1.207)	cell wall biogenesis [GO:0042546]; cell wall organization [GO:0071555]; xyloglucan metabolic process [GO:0010411]
3459	1.3412	-0.134077	2.97227	0.0129537	0.0968508	TRINITY_DN15582_c0_g1	UPROT	Putative germin-like protein 2-2 Putative germin-like protein 2-1
4165	1.3411	2.64852	2.48117	0.0247479	0.153778	TRINITY_DN36473_c1_g1	UPROT	Glutaredoxin-C9 (AtGrxC9) (Protein ROXY 19)	jasmonic acid mediated signaling pathway [GO:0009867]; negative regulation of transcription by RNA polymerase II [GO:0000122]; response to salicylic acid [GO:0009751]; salicylic acid mediated signaling pathway [GO:0009863]
2023	1.33653	8.90666	4.55787	0.00205966	0.0263283	TRINITY_DN2397_c0_g1	UPROT	Probable disease resistance protein At4g33300	defense response to bacterium [GO:0042742]
901	-2.22662	-0.899437	-7.21892	0.000209102	0.0060226	TRINITY_DN7586_c0_g1	NA	NA	NA
902	2.451	-0.474844	7.23053	0.000210744	0.00606303	TRINITY_DN46452_c0_g1	NA	NA	NA
903	2.03887	3.58822	7.18548	0.000211648	0.00608212	TRINITY_DN8725_c1_g1	NA	NA	NA
904	2.21627	0.0963975	7.19752	0.0002123	0.00609394	TRINITY_DN11085_c1_g1	NA	NA	NA
2024	1.33653	8.90666	4.55787	0.00205966	0.0263283	TRINITY_DN2397_c0_g1	KOG	At5g66850	NA
4527	1.3364	3.66741	2.24972	0.0339279	0.193985	TRINITY_DN5283_c2_g1	UPROT	Zeatin O-glucosyltransferase (EC 2.4.1.203) (Trans-zeatin O-beta-D-glucosyltransferase)	cytokinin metabolic process [GO:0009690]; flower morphogenesis [GO:0048439]; leaf morphogenesis [GO:0009965]; negative regulation of growth [GO:0045926]; protein glycosylation [GO:0006486]; regulation of chlorophyll biosynthetic process [GO:0010380]; regulation of vegetative meristem growth [GO:0010083]; root morphogenesis [GO:0010015]; seed development [GO:0048316]
3435	1.33632	8.42503	2.98453	0.0127485	0.0959963	TRINITY_DN6333_c0_g1	UPROT	Calcium-transporting ATPase 2, plasma membrane-type (EC 7.2.2.10) (Ca(2+)-ATPase isoform 2) Protein phosphatase 1 regulatory inhibitor subunit PPP1R8 homolog	calcium ion transmembrane transport [GO:0070588]
908	-3.80845	1.5385	-7.35052	0.000213946	0.00611351	TRINITY_DN1186_c0_g4	NA	NA	NA
1749	1.33095	3.44201	5.00766	0.0013088	0.0193879	TRINITY_DN17718_c0_g1	UPROT	Plastidal glycolate/glycerate translocator 1, chloroplastic (Bacterial membrane protein LrgB-like protein) (AtLrgB)	cellular response to water deprivation [GO:0042631]; chloroplast organization [GO:0009658]; glycerate transmembrane transport [GO:1901975]; glycolate transmembrane transport [GO:0097339]; lateral root development [GO:0048527]; photorespiration [GO:0009853]; response to abscisic acid [GO:0009737]; stomatal movement [GO:0010118]
4829	1.3303	3.03474	2.08906	0.0423599	0.22694	TRINITY_DN11493_c0_g2	UPROT	Protein Ycf2
911	2.75848	-0.785867	7.23574	0.000214964	0.0061219	TRINITY_DN3404_c0_g1	NA	NA	NA
1117	1.32921	7.24886	6.4117	0.000373929	0.00865535	TRINITY_DN1920_c1_g1	UPROT PFAM	Phosphoinositide phospholipase C 2 (EC 3.1.4.11) (Phosphoinositide phospholipase PLC2) (AtPLC2) (PI-PLC2) Phosphoinositide phospholipase C (EC 3.1.4.11)	defense response to bacterium [GO:0042742]; embryo sac development [GO:0009553]; floral organ development [GO:0048437]; lipid catabolic process [GO:0016042]; microsporogenesis [GO:0009556]; phosphatidylinositol-mediated signaling [GO:0048015]; positive regulation of auxin biosynthetic process [GO:0010601] intracellular signal transduction [GO:0035556]; lipid catabolic process [GO:0016042]
2440	1.32853	6.89395	3.99407	0.00378657	0.0401399	TRINITY_DN40771_c0_g1	UPROT	Calmodulin binding protein PICBP (Pathogen-induced CaM-binding protein)	defense response [GO:0006952]
3498	1.32473	0.471479	2.93778	0.0135291	0.100061	TRINITY_DN23356_c0_g1	PFAM	Similarity to GTP-binding regulatory protein and WD-repeat protein (Transducin/WD40 repeat-like superfamily protein)
4009	1.32384	-2.17097	2.59478	0.02122	0.137048	TRINITY_DN21418_c0_g1	UPROT	Uncharacterized protein At4g15970
916	1.41267	3.18364	7.08743	0.000220842	0.00625416	TRINITY_DN2971_c1_g1	NA	NA	NA
2651	1.32346	7.37164	3.74206	0.00504898	0.0492387	TRINITY_DN2375_c0_g1	UPROT	CBL-interacting serine/threonine-protein kinase 11 (EC 2.7.11.1) (SNF1-related kinase 3.22) (SOS2-like protein kinase PKS5) (SOS3-interacting protein 4)	protein phosphorylation [GO:0006468]; response to pH [GO:0009268]; signal transduction [GO:0007165]
294	1.32315	6.50207	10.8473	2.12726e-05	0.00188523	TRINITY_DN15740_c0_g1	UPROT	E3 ubiquitin-protein ligase RMA1H1 (EC 2.3.2.27) (Protein RING membrane-anchor 1 homolog 1) (RING-type E3 ubiquitin transferase RMA1H1)	proteasome-mediated ubiquitin-dependent protein catabolic process [GO:0043161]; protein ubiquitination [GO:0016567]; response to cold [GO:0009409]; response to ethylene [GO:0009723]; response to osmotic stress [GO:0006970]; response to water deprivation [GO:0009414]; response to wounding [GO:0009611]
3045	1.32084	2.76273	3.31542	0.0084087	0.0713993	TRINITY_DN11400_c2_g1	UPROT	Nicotinamidase 2 (AtNIC2) (EC 3.5.1.19) (Nicotinamide deamidase 2)	NAD metabolic process [GO:0019674]; pyridine nucleotide biosynthetic process [GO:0019363]
1363	1.3196	2.89897	5.82029	0.000616441	0.0117212	TRINITY_DN4838_c0_g1	UPROT	ACD11 homolog protein (Probable ceramide-1-phosphate transfer protein)	ceramide transport [GO:0035627]; intermembrane lipid transfer [GO:0120009]
921	1.56039	0.446618	7.07059	0.000224829	0.00633167	TRINITY_DN7534_c0_g1	NA	NA	NA
922	1.79414	2.28122	7.0747	0.000226629	0.00637528	TRINITY_DN543_c4_g2	NA	NA	NA
923	3.01514	3.74257	7.18184	0.000228319	0.0064157	TRINITY_DN4749_c0_g2	NA	NA	NA
1632	1.31917	-1.67123	5.23469	0.00105157	0.0166895	TRINITY_DN7633_c0_g1	PFAM	AT3g13690/MMM17_12
1791	1.31876	7.42854	4.93581	0.00140396	0.0202993	TRINITY_DN3089_c1_g1	UPROT	F-box protein At1g67340	protein ubiquitination [GO:0016567]
926	1.86295	-1.45162	7.04395	0.000232849	0.00651382	TRINITY_DN1452_c0_g3	NA	NA	NA
4465	1.3187	1.44285	2.29598	0.0317933	0.184317	TRINITY_DN8299_c0_g1	UPROT	Succinate dehydrogenase [ubiquinone] iron-sulfur subunit 3, mitochondrial (EC 1.3.5.1) (Iron-sulfur subunit of complex II) (Ip)	aerobic respiration [GO:0009060]; mitochondrial electron transport, succinate to ubiquinone [GO:0006121]; respiratory electron transport chain [GO:0022904]; tricarboxylic acid cycle [GO:0006099]
928	-4.07274	-3.74627	-7.25946	0.000233095	0.00651382	TRINITY_DN9595_c0_g1	NA	NA	NA
4110	1.31864	1.28222	2.52694	0.0232321	0.146332	TRINITY_DN1589_c0_g1	PFAM	Expressed protein
2473	1.31857	7.16326	3.94762	0.00398855	0.0417054	TRINITY_DN4677_c0_g2	UPROT	Mitogen-activated protein kinase 3 (AtMPK3) (MAP kinase 3) (EC 2.7.11.24)	abscisic acid-activated signaling pathway [GO:0009738]; camalexin biosynthetic process [GO:0010120]; inflorescence development [GO:0010229]; intracellular signal transduction [GO:0035556]; plant ovule development [GO:0048481]; plant-type hypersensitive response [GO:0009626]; pollen development [GO:0009555]; pollen-pistil interaction [GO:0009875]; pollen tube guidance [GO:0010183]; priming of cell…
3432	1.31568	10.1938	2.98628	0.0127065	0.0957651	TRINITY_DN4592_c1_g1	PFAM	Extensin	plant-type cell wall organization [GO:0009664]
3250	1.31337	0.566452	3.13885	0.0104694	0.0833405	TRINITY_DN5865_c0_g1	UPROT	Pentatricopeptide repeat-containing protein At3g21470 PsbP domain-containing protein 4, chloroplastic (OEC23-like protein 5)	RNA modification [GO:0009451] photosynthesis [GO:0015979]
2771	1.31038	3.33115	3.60232	0.00594539	0.055483	TRINITY_DN5748_c0_g1	UPROT	Synaptotagmin-3 (NTMC2T1.3) (Synaptotagmin C) Synaptotagmin-2 (NTMC2T1.2) (Synaptotagmin B)	lipid transport [GO:0006869] lipid transport [GO:0006869]; protein secretion [GO:0009306]
2206	1.31025	2.07996	4.30623	0.00268515	0.0314791	TRINITY_DN878_c0_g1	UPROT	Protein SENSITIVITY TO RED LIGHT REDUCED 1	circadian rhythm [GO:0007623]; microtubule-based process [GO:0007017]; red, far-red light phototransduction [GO:0009585]; red or far-red light signaling pathway [GO:0010017]; regulation of circadian rhythm [GO:0042752]
935	3.00484	-0.655788	7.12333	0.000238366	0.00661011	TRINITY_DN13378_c0_g1	NA	NA	NA
864	1.30903	8.30755	7.29439	0.000188843	0.0056644	TRINITY_DN4265_c0_g1	UPROT	Phosphoglycerate mutase-like protein AT74 (At-74) Phosphoglycerate mutase-like protein AT74H (Protein At-74 homolog) (At-74H)	carbohydrate metabolic process [GO:0005975]
252	1.30898	8.86392	11.3916	1.61411e-05	0.00165673	TRINITY_DN68073_c3_g1	UPROT	AP2/ERF and B3 domain-containing transcription factor RAV1 (Ethylene-responsive transcription factor RAV1) (Protein RELATED TO ABI3/VP1 1)	cellular response to hypoxia [GO:0071456]; ethylene-activated signaling pathway [GO:0009873]; lateral root development [GO:0048527]; leaf development [GO:0048366]; negative regulation of flower development [GO:0009910]; negative regulation of transcription, DNA-templated [GO:0045892]; response to brassinosteroid [GO:0009741]
938	1.52053	-0.464225	6.98181	0.000240099	0.00663637	TRINITY_DN5565_c4_g1	NA	NA	NA
939	2.43352	5.28098	7.05313	0.000240408	0.00663767	TRINITY_DN2264_c13_g1	NA	NA	NA
2514	1.30802	1.74139	3.89905	0.00421275	0.0433083	TRINITY_DN13442_c0_g1	UPROT	Protein STAY-GREEN homolog, chloroplastic (CaSGR) (Protein CHLOROPHYLL RETAINER) Protein STAY-GREEN 1, chloroplastic (LeSGR1) (SlSGR1) (Protein GREEN FLESH)	chlorophyll catabolic process [GO:0015996]
2311	1.30745	7.15013	4.16421	0.00313272	0.0350406	TRINITY_DN4442_c0_g1	UPROT	Fimbrin-5 (AtFIM5) (Fimbrin-like protein 2) (Fimbrin5) Fimbrin-1 (AtFIM1) (Fimbrin1)	actin cytoskeleton organization [GO:0030036]; actin filament bundle assembly [GO:0051017]; actin filament network formation [GO:0051639]; pollen germination [GO:0009846]; pollen tube growth [GO:0009860] actin filament bundle assembly [GO:0051017]; actin filament network formation [GO:0051639]; circadian rhythm [GO:0007623]
942	-2.14578	-0.882336	-7.00558	0.000244091	0.00671742	TRINITY_DN903_c0_g3	NA	NA	NA
1417	1.30668	6.07801	5.69054	0.000691224	0.0126377	TRINITY_DN664_c0_g1	UPROT	TGACG-sequence-specific DNA-binding protein TGA-1A (ASF-1 protein) (TGA1a) Transcription factor TGA4 (Ocs element-binding factor 4) (OBF4) (bZIP transcription factor 57) (AtbZIP57)	transcription, DNA-templated [GO:0006351] response to cold [GO:0009409]; transcription, DNA-templated [GO:0006351]
2236	1.30629	2.16853	4.2656	0.00280508	0.032435	TRINITY_DN4599_c0_g1	UPROT	Sugar transporter ERD6-like 5 Sugar transporter ERD6-like 10	carbohydrate transport [GO:0008643]
389	1.30353	8.15617	9.8458	3.65692e-05	0.0024346	TRINITY_DN1576_c0_g1	KOG	At5g49230	NA
611	1.30325	5.89317	8.43137	8.61483e-05	0.00365843	TRINITY_DN1987_c0_g1	UPROT	Serine/threonine-protein phosphatase PP1 isozyme 9 (EC 3.1.3.16) (Type one protein phosphatase 9) Serine/threonine-protein phosphatase PP1 (EC 3.1.3.16) (Fragment)	pollen tube growth [GO:0009860]; root hair cell tip growth [GO:0048768]
3914	1.3031	6.3794	2.65788	0.0194855	0.128917	TRINITY_DN4400_c0_g1	UPROT	JAZ6 Protein TIFY 10a (OsTIFY10a) (Jasmonate ZIM domain-containing protein 6) (OsJAZ6) (OsJAZ5)	regulation of defense response [GO:0031347]; regulation of jasmonic acid mediated signaling pathway [GO:2000022]; response to wounding [GO:0009611]
2710	1.30242	5.35025	3.67428	0.0054604	0.0521278	TRINITY_DN9821_c0_g2	UPROT	Protein DETOXIFICATION 28 (AtDTX28) (Multidrug and toxic compound extrusion protein 28) (MATE protein 28) Protein DETOXIFICATION 27 (AtDTX27) (Multidrug and toxic compound extrusion protein 27) (MATE protein 27)
949	1.48428	7.87049	6.93183	0.000249111	0.00680169	TRINITY_DN17795_c0_g1	NA	NA	NA
950	-1.25988	3.58496	-6.92272	0.000249301	0.00680169	TRINITY_DN898_c0_g1	NA	NA	NA
951	2.0528	1.88798	6.96599	0.00025	0.00681343	TRINITY_DN308_c6_g3	NA	NA	NA
952	4.80933	3.33582	7.22491	0.000250696	0.00681794	TRINITY_DN8109_c2_g1	NA	NA	NA
3856	1.30236	-0.377502	2.70467	0.0183146	0.123032	TRINITY_DN22161_c0_g1	UPROT	Trihelix transcription factor GT-3b (Transcription factor GT-1-like) (Trihelix DNA-binding protein GT-3b)	regulation of transcription, DNA-templated [GO:0006355]
4324	1.30193	1.20527	2.38044	0.0282938	0.169335	TRINITY_DN2067_c1_g1	UPROT	Protein DETOXIFICATION 31 (AtDTX31) (Multidrug and toxic compound extrusion protein 31) (MATE protein 31) (Protein ROOT HAIR SPECIFIC 2)	root hair elongation [GO:0048767]
2145	1.30176	6.19825	4.38121	0.00247747	0.0298877	TRINITY_DN1454_c1_g1	UPROT	Protein SUPPRESSOR OF MAX2 1 (AtSMXL1)	response to karrikin [GO:0080167]; response to strigolactone [GO:1902347]; seed germination [GO:0009845]; seedling development [GO:0090351]
956	-1.94177	-0.39652	-6.94627	0.000252007	0.00683141	TRINITY_DN31477_c0_g1	NA	NA	NA
3102	1.30074	5.96766	3.26997	0.0088857	0.0741089	TRINITY_DN1986_c0_g1	PFAM	Alpha/beta-Hydrolases superfamily protein (Putative lysophospholipase homolog)
3103	1.30074	5.96766	3.26997	0.0088857	0.0741089	TRINITY_DN1986_c0_g1	KOG	At1g18340_2	NA
2039	1.29911	8.28752	4.53994	0.002096	0.0266025	TRINITY_DN51220_c0_g1	UPROT	Endochitinase (EC 3.2.1.14) (Allergen Pers a 1) (Allergen Prs a 1) (Chitin-binding avocado protein) (CBAP) (Class I chitinase) (PaI1) (allergen Pers a 1.0101)	cell wall macromolecule catabolic process [GO:0016998]; chitin catabolic process [GO:0006032]; defense response to fungus [GO:0050832]; polysaccharide catabolic process [GO:0000272]
960	2.01464	3.73668	6.93388	0.000255584	0.00689886	TRINITY_DN1539_c0_g1	NA	NA	NA
558	1.2967	5.61525	8.7646	6.96321e-05	0.00324429	TRINITY_DN21986_c0_g1	UPROT	Ubiquitin carboxyl-terminal hydrolase 3 (EC 3.4.19.12)	protein deubiquitination [GO:0016579]; ubiquitin-dependent protein catabolic process [GO:0006511]
462	1.29607	6.95319	9.38355	4.77671e-05	0.00268246	TRINITY_DN3334_c0_g1	UPROT	Phosphatidylinositol:ceramide inositolphosphotransferase 2 (EC 2.7.1.227) (Inositol-phosphorylceramide synthase 2) (AtIPCS2) (IPC synthase 2) (Protein ENHANCING RPW8-MEDIATED HR-LIKE CELL DEATH 1) (Sphingolipid synthase 2) Phosphatidylinositol:ceramide inositolphosphotransferase 1 (EC 2.7.8.-) (Inositol-phosphorylceramide synthase 1) (AtIPCS1) (IPC synthase 1) (Protein ERH1-like2) (Sphingolipid s…	ceramide biosynthetic process [GO:0046513]; defense response [GO:0006952]; sphingolipid biosynthetic process [GO:0030148] ceramide biosynthetic process [GO:0046513]; sphingolipid biosynthetic process [GO:0030148]
963	2.24041	0.559453	6.9396	0.00025843	0.00695347	TRINITY_DN111951_c0_g1	NA	NA	NA
394	1.29527	8.87065	9.82574	3.6981e-05	0.0024346	TRINITY_DN29347_c3_g1	UPROT	Protein JOKA2 (Protein NBR1 homolog)	autophagy [GO:0006914]; defense response to fungus [GO:0050832]; protein transport [GO:0015031]
927	1.29343	5.75497	7.01238	0.000232993	0.00651382	TRINITY_DN5154_c0_g1	PFAM	AT4g32140/F10N7_50 (EamA-like transporter family)
966	-4.02572	-2.19784	-7.10277	0.000261262	0.00700736	TRINITY_DN11507_c0_g1	NA	NA	NA
967	1.44782	0.697523	6.84899	0.000265178	0.00709945	TRINITY_DN5296_c0_g1	NA	NA	NA
2345	1.29139	6.6072	4.10576	0.00333926	0.0367874	TRINITY_DN25192_c0_g1	UPROT	Protein IRX15-LIKE	plant-type secondary cell wall biogenesis [GO:0009834]; xylan biosynthetic process [GO:0045492]
969	-1.26979	3.64793	-6.84105	0.000265536	0.00709945	TRINITY_DN7455_c0_g1	NA	NA	NA
970	-3.83856	-2.33842	-7.05348	0.000267655	0.00714855	TRINITY_DN7738_c0_g1	NA	NA	NA
971	-3.5992	-0.682972	-7.02488	0.000268809	0.00716732	TRINITY_DN111977_c0_g1	NA	NA	NA
2030	1.29096	2.93516	4.55317	0.00206684	0.0263396	TRINITY_DN29450_c0_g1	UPROT	15.7 kDa heat shock protein, peroxisomal (AtHsp15.7)	cellular response to hypoxia [GO:0071456]; protein complex oligomerization [GO:0051259]; protein folding [GO:0006457]; response to heat [GO:0009408]; response to hydrogen peroxide [GO:0042542]; response to reactive oxygen species [GO:0000302]; response to salt stress [GO:0009651]
973	3.09042	0.6497	6.96818	0.000269985	0.0071727	TRINITY_DN9124_c0_g2	NA	NA	NA
1072	1.28943	7.91355	6.53609	0.000337818	0.00815461	TRINITY_DN18814_c0_g1	UPROT	Amino acid transporter AVT6A (AtAvt6A)	amino acid transmembrane transport [GO:0003333]
975	-2.45343	5.19025	-6.90196	0.00027026	0.0071727	TRINITY_DN8540_c0_g1	NA	NA	NA
2234	1.28937	4.79981	4.2683	0.00279541	0.0323528	TRINITY_DN2702_c0_g2	PFAM	Inter-alpha-trypsin inhibitor heavy chain-like protein (Uncharacterized protein At1g19110)
670	1.28888	6.18219	8.17765	0.000101767	0.00393812	TRINITY_DN2872_c0_g2	UPROT	16 kDa phloem protein 1 (AtPP16-1) (Phloem protein 16-1) (Elicitor-responsive protein FIERG2)	defense response [GO:0006952]
978	-2.45744	0.967831	-6.89966	0.000270823	0.0071727	TRINITY_DN6408_c0_g1	NA	NA	NA
979	-2.14809	1.3296	-6.86577	0.000271777	0.0071844	TRINITY_DN43185_c1_g1	NA	NA	NA
2723	1.28594	-2.08869	3.65629	0.00557365	0.0529427	TRINITY_DN17296_c0_g1	UPROT	Peroxidase 40 (Atperox P40) (EC 1.11.1.7)	hydrogen peroxide catabolic process [GO:0042744]; response to oxidative stress [GO:0006979]
238	1.28342	5.13316	11.5071	1.52405e-05	0.00164191	TRINITY_DN2989_c0_g1	PFAM	Uncharacterized protein AT4g37030
357	1.28308	7.78263	10.155	3.07612e-05	0.00224044	TRINITY_DN22561_c0_g1	PFAM	At3g57450 (Uncharacterized protein T8H10.50)
1486	1.28149	5.01105	5.51445	0.000809815	0.0141166	TRINITY_DN4618_c0_g1	UPROT	Nicotinamide adenine dinucleotide transporter 2, mitochondrial (AtNDT2) (NAD(+) transporter 2)	NAD transmembrane transport [GO:0035352]; NAD transport [GO:0043132]
895	1.28024	5.10554	7.16245	0.000208073	0.0060092	TRINITY_DN5561_c0_g1	UPROT	Calmodulin binding protein PICBP (Pathogen-induced CaM-binding protein)	defense response [GO:0006952]
3176	1.27779	2.07245	3.20436	0.00963034	0.0784598	TRINITY_DN3175_c0_g1	UPROT	Protein TIC 62, chloroplastic (Translocon at the inner envelope membrane of chloroplasts 62) (PsTIC62)	protein transport [GO:0015031]
986	-1.99098	1.10109	-6.83708	0.000274983	0.00722715	TRINITY_DN13947_c0_g1	NA	NA	NA
937	1.27773	7.01869	6.97734	0.0002392	0.00661874	TRINITY_DN2890_c0_g1	PFAM	AT5g18860/F17K4_110 (Inosine-uridine preferring nucleoside hydrolase family protein)	adenosine catabolic process [GO:0006154]; inosine catabolic process [GO:0006148]; response to jasmonic acid [GO:0009753]; response to wounding [GO:0009611]
2230	1.27652	3.12857	4.27153	0.0027846	0.0322866	TRINITY_DN59_c0_g1	UPROT	Receptor-like cytosolic serine/threonine-protein kinase RBK2 (EC 2.7.11.1) (Protein ROP BINDING PROTEIN KINASES 2)
2775	1.27401	1.90115	3.59728	0.00597303	0.055659	TRINITY_DN4988_c0_g1	PFAM	RanBP2-type domain-containing protein
990	-1.95487	2.14718	-6.81229	0.000279693	0.00731841	TRINITY_DN7289_c0_g1	NA	NA	NA
782	1.27357	8.19869	7.66623	0.000144426	0.00478513	TRINITY_DN5554_c0_g1	UPROT PFAM	ABC transporter B family member 21 (ABC transporter ABCB.21) (AtABCB21) (Multidrug resistance protein 17) (P-glycoprotein 21) ABC transporter B family member 11 (ABC transporter ABCB.11) (AtABCB11) (Multidrug resistance protein 8) (P-glycoprotein 11) ABC transporter B family member 4 (ABC transporter ABCB.4) (AtABCB4) (Multidrug resistance protein 4) (P-glycoprotein 4) L-cysteine desulfhydrase (E…	auxin efflux [GO:0010315]; auxin influx [GO:0060919]; transmembrane transport [GO:0055085] transmembrane transport [GO:0055085] auxin-activated signaling pathway [GO:0009734]; auxin efflux [GO:0010315]; auxin influx [GO:0060919]; auxin polar transport [GO:0009926]; basipetal auxin transport [GO:0010540]; gravitropism [GO:0009630]; response to auxin [GO:0009733]; response to cytokinin [GO:0009735]…
992	-2.02876	2.00492	-6.81491	0.000280447	0.00732482	TRINITY_DN4957_c15_g1	NA	NA	NA
3170	1.27276	2.49823	3.20955	0.00956629	0.0780893	TRINITY_DN8749_c0_g1	UPROT	Cytochrome P450 72A225 (CrCYP72A225) (EC 1.14.-.-)
994	1.55961	6.68812	6.77932	0.000281084	0.00732482	TRINITY_DN4752_c0_g1	NA	NA	NA
4734	1.27261	0.485749	2.12991	0.0398281	0.217611	TRINITY_DN993_c0_g2	PFAM	Uncharacterized protein F21F14.180
2984	1.27145	7.00518	3.37134	0.00783635	0.0678437	TRINITY_DN39_c0_g1	UPROT	Shaggy-related protein kinase gamma (EC 2.7.11.1) (ASK-gamma) (Shaggy-related protein kinase 12) (AtSK12) Shaggy-related protein kinase NtK-1 (EC 2.7.11.1) Shaggy-related protein kinase alpha (EC 2.7.11.1) (ASK-alpha) (Shaggy-related protein kinase 11) (AtSK11)	meristem structural organization [GO:0009933]; protein autophosphorylation [GO:0046777]; signal transduction [GO:0007165] signal transduction [GO:0007165] hyperosmotic salinity response [GO:0042538]; meristem structural organization [GO:0009933]; positive regulation of response to salt stress [GO:1901002]; response to salt stress [GO:0009651]; signal transduction [GO:0007165]
997	2.85358	0.291812	6.88843	0.000281768	0.00732482	TRINITY_DN15310_c0_g2	NA	NA	NA
4658	1.27009	-0.0904587	2.17057	0.0376439	0.209076	TRINITY_DN4085_c0_g1	UPROT	Calmodulin-like protein 3
999	-1.12332	3.94759	-6.75518	0.000283202	0.00734703	TRINITY_DN2903_c0_g1	NA	NA	NA
1000	-1.59673	2.34806	-6.76508	0.000284669	0.00737752	TRINITY_DN654_c0_g2	NA	NA	NA
1691	1.26904	6.33312	5.10323	0.00119083	0.0182373	TRINITY_DN1710_c0_g1	PFAM	Putative phosphatidylinositol/ phosphatidylcholine transfer protein (Sec14p-like phosphatidylinositol transfer family protein)
1692	1.26904	6.33312	5.10323	0.00119083	0.0182373	TRINITY_DN1710_c0_g1	KOG	At1g14820	NA
4338	1.26831	-1.2627	2.36946	0.0286556	0.170935	TRINITY_DN27099_c0_g1	PFAM	Uncharacterized protein At2g16630
155	1.26764	7.52282	13.1456	7.16048e-06	0.00118899	TRINITY_DN39641_c0_g1	UPROT	SNAP25 homologous protein SNAP33 (AtSNAP33) (Snap25a) (Synaptosomal-associated protein SNAP25-like 1) (SNAP-25-like protein 1)	cytokinesis by cell plate formation [GO:0000911]; membrane fusion [GO:0061025]; protein transport [GO:0015031]; response to abscisic acid [GO:0009737]; response to mechanical stimulus [GO:0009612]; response to other organism [GO:0051707]; vesicle-mediated transport [GO:0016192]
3221	1.2676	3.67507	3.16823	0.0100705	0.0809027	TRINITY_DN5363_c0_g1	UPROT	UPF0603 protein At1g54780, chloroplastic (Thylakoid lumen 18.3 kDa protein) GDSL esterase/lipase At1g54790 (EC 3.1.1.-) (Extracellular lipase At1g54790)	photosystem II repair [GO:0010206] lipid catabolic process [GO:0016042]
1322	1.26529	7.12659	5.92488	0.000561981	0.0110247	TRINITY_DN3946_c0_g1	UPROT	Glutathione gamma-glutamylcysteinyltransferase 1 (EC 2.3.2.15) (Cadmium tolerance protein) (Phytochelatin synthase 1) (AtPCS1) Glutathione gamma-glutamylcysteinyltransferase 1 (EC 2.3.2.15) (LjPCS1-8R) (Phytochelatin synthase 1)	arsenite transport [GO:0015700]; cellular detoxification of cadmium ion [GO:0098849]; defense response by callose deposition in cell wall [GO:0052544]; defense response to bacterium [GO:0042742]; detoxification of copper ion [GO:0010273]; indole glucosinolate catabolic process [GO:0042344]; phytochelatin biosynthetic process [GO:0046938]; response to arsenic-containing substance [GO:0046685]; res…
1007	1.28358	4.4025	6.71472	0.000293107	0.00754222	TRINITY_DN9751_c0_g1	NA	NA	NA
2114	1.26369	3.87591	4.42768	0.00235567	0.02883	TRINITY_DN3765_c0_g1	UPROT	Type IV inositol polyphosphate 5-phosphatase 11 (At5PTase11) (EC 3.1.3.36) (EC 3.1.3.86)	inositol phosphate dephosphorylation [GO:0046855]; phosphatidylinositol dephosphorylation [GO:0046856]; response to abscisic acid [GO:0009737]; response to auxin [GO:0009733]; response to jasmonic acid [GO:0009753]; response to salt stress [GO:0009651]
1461	1.26326	5.10015	5.57592	0.000765452	0.0135719	TRINITY_DN1101_c0_g1	PFAM	AT5g18630/T1A4_10 (Alpha/beta-Hydrolases superfamily protein) (Putative triacylglycerol lipase) (Triacylglycerol lipase-like protein)	lipid metabolic process [GO:0006629]
382	1.26242	9.12714	9.91262	3.51885e-05	0.00239088	TRINITY_DN5523_c7_g1	UPROT	Peroxidase 15 (Prx15) (EC 1.11.1.7) (Anionic peroxidase)	hydrogen peroxide catabolic process [GO:0042744]; response to oxidative stress [GO:0006979]
1011	-2.09968	-0.296496	-6.75258	0.000295837	0.00758168	TRINITY_DN20446_c0_g1	NA	NA	NA
1012	1.48405	-0.194538	6.70527	0.00029701	0.00760406	TRINITY_DN4012_c1_g1	NA	NA	NA
499	1.26197	7.97234	9.14624	5.50088e-05	0.00286883	TRINITY_DN8281_c2_g1	UPROT	Oxysterol-binding protein-related protein 3A (OSBP-related protein 3A) (Protein UNFERTILIZED EMBRYO SAC 18)	double fertilization forming a zygote and endosperm [GO:0009567]
1014	4.33001	-3.85834	6.95079	0.00029944	0.0076508	TRINITY_DN767_c0_g2	NA	NA	NA
1929	1.26181	7.37623	4.68779	0.00179784	0.0241356	TRINITY_DN4186_c1_g1	UPROT	ABC transporter G family member 42 (OsABCG42) (Pleiotropic drug resistance protein 12) (OsPDR12) ABC transporter G family member 36 (ABC transporter ABCG.36) (AtABCG36) (Pleiotropic drug resistance protein 8) (AtPDR8) (Protein PENETRATION 3)	auxin-activated signaling pathway [GO:0009734]; auxin polar transport [GO:0009926]; cadmium ion transport [GO:0015691]; cellular detoxification [GO:1990748]; cellular response to indolebutyric acid stimulus [GO:0071366]; cotyledon development [GO:0048825]; coumarin metabolic process [GO:0009804]; defense response by callose deposition in cell wall [GO:0052544]; defense response to bacterium [GO:0…
1016	1.125	5.75147	6.67984	0.000300464	0.00766153	TRINITY_DN4252_c1_g1	NA	NA	NA
1894	1.26085	5.02953	4.73916	0.00170631	0.023307	TRINITY_DN39278_c0_g1	PFAM	T21E18.10 protein
1911	1.25962	5.65438	4.7204	0.00173905	0.023571	TRINITY_DN11487_c0_g1	UPROT	Glucose-1-phosphate adenylyltransferase small subunit 2, chloroplastic (EC 2.7.7.27) (ADP-glucose pyrophosphorylase) (ADP-glucose synthase) (AGPase B) (Alpha-D-glucose-1-phosphate adenyl transferase) Glucose-1-phosphate adenylyltransferase small subunit, chloroplastic/amyloplastic (EC 2.7.7.27) (ADP-glucose pyrophosphorylase) (ADP-glucose synthase) (AGPase B) (Alpha-D-glucose-1-phosphate adenyl t…	glycogen biosynthetic process [GO:0005978]; starch biosynthetic process [GO:0019252]
1019	1.53321	1.60517	6.68247	0.000302953	0.00769872	TRINITY_DN3828_c0_g1	NA	NA	NA
1020	1.23202	8.21954	6.66996	0.000303307	0.00769872	TRINITY_DN8920_c1_g1	NA	NA	NA
4088	1.25663	-1.93441	2.53576	0.022873	0.144826	TRINITY_DN101866_c0_g1	UPROT	Pentatricopeptide repeat-containing protein At5g25630
1022	2.28151	2.98083	6.73542	0.000303745	0.00769872	TRINITY_DN3905_c0_g1	NA	NA	NA
1481	1.25648	5.71976	5.5272	0.00079998	0.0139854	TRINITY_DN6748_c0_g1	UPROT	E3 ubiquitin-protein ligase RGLG5 (EC 2.3.2.27) (RING domain ligase 5) GDSL esterase/lipase At3g26430 (EC 3.1.1.-) (Extracellular lipase At3g26430) E3 ubiquitin-protein ligase RGLG2 (EC 2.3.2.27) (RING domain ligase 2)	abscisic acid-activated signaling pathway [GO:0009738]; positive regulation of abscisic acid-activated signaling pathway [GO:0009789] lipid catabolic process [GO:0016042] abscisic acid-activated signaling pathway [GO:0009738]; auxin metabolic process [GO:0009850]; cytokinin metabolic process [GO:0009690]; negative regulation of response to water deprivation [GO:0080148]
1147	1.25431	2.39689	6.34575	0.000393979	0.00889999	TRINITY_DN4530_c0_g1	UPROT	AAA-ATPase At2g18193 (EC 3.6.1.-)
1025	3.28022	1.03645	6.82068	0.000307125	0.00776111	TRINITY_DN6309_c0_g1	NA	NA	NA
1026	-1.92004	2.5463	-6.67712	0.000310303	0.00783361	TRINITY_DN308_c9_g1	NA	NA	NA
1533	1.25217	6.67856	5.42094	0.000881858	0.014896	TRINITY_DN5528_c0_g1	PFAM	AT5g13810/MAC12_24 (Glutaredoxin family protein) (Similarity to unknown protein)
296	1.25176	6.87265	10.8181	2.15674e-05	0.00189808	TRINITY_DN5417_c0_g1	PFAM	PRLI-interacting factor A (Fragment)
1029	-1.37258	3.09891	-6.63936	0.000311764	0.00783938	TRINITY_DN22480_c1_g1	NA	NA	NA
1030	-1.80553	1.81174	-6.66245	0.000311823	0.00783938	TRINITY_DN6954_c0_g1	NA	NA	NA
2924	1.24861	2.54469	3.43402	0.00725585	0.064084	TRINITY_DN8361_c0_g1	UPROT	Heat shock 70 kDa protein 8 (Heat shock protein 70-8) (AtHsp70-8) (Heat-shock protein 70T-2)	cellular response to unfolded protein [GO:0034620]; chaperone cofactor-dependent protein refolding [GO:0051085]; protein refolding [GO:0042026]; response to heat [GO:0009408]
2296	1.2476	1.39257	4.18368	0.00306112	0.0344679	TRINITY_DN3064_c4_g1	PFAM	Os10g0502100 protein
2920	1.24742	2.01233	3.43568	0.00724097	0.0640592	TRINITY_DN8397_c0_g1	UPROT	Probable caffeoyl-CoA O-methyltransferase At4g26220 (EC 2.1.1.104) (Trans-caffeoyl-CoA 3-O-methyltransferase) (CCoAMT) (CCoAOMT) Norbelladine 4'-O-methyltransferase (NpN4OMT) (EC 2.1.1.336) Caffeoyl-CoA O-methyltransferase (EC 2.1.1.104) (Trans-caffeoyl-CoA 3-O-methyltransferase) (CCoAMT) (CCoAOMT)	lignin biosynthetic process [GO:0009809]; methylation [GO:0032259] alkaloid metabolic process [GO:0009820]; methylation [GO:0032259]
1793	1.24622	3.44821	4.92534	0.00141584	0.0204478	TRINITY_DN13275_c0_g1	UPROT	L-type lectin-domain containing receptor kinase S.1 (LecRK-S.1) (EC 2.7.11.1)	defense response to bacterium [GO:0042742]; defense response to oomycetes [GO:0002229]
4019	1.24552	7.13863	2.58718	0.02134	0.13749	TRINITY_DN11110_c0_g1	UPROT	Calcium-transporting ATPase 12, plasma membrane-type (EC 7.2.2.10) (Ca(2+)-ATPase isoform 12)
1096	1.24453	6.36527	6.46373	0.000357769	0.00844323	TRINITY_DN5255_c2_g1	PFAM	CTF2A (Fragment) FAD/NAD(P)-binding oxidoreductase family protein (Putative monooxygenase)
307	1.24256	6.871	10.6802	2.31752e-05	0.0019566	TRINITY_DN10775_c0_g1	UPROT PFAM	Reticulon-like protein B2 (AtRTNLB2) (VirB2-interacting protein 2) At1g64110/F22C12_22 (p-loop containing nucleoside triphosphate hydrolases superfamily protein)	endoplasmic reticulum tubular network organization [GO:0071786]
4174	1.24004	7.45685	2.4705	0.0249481	0.154681	TRINITY_DN15334_c0_g1	UPROT PFAM	NAC domain-containing protein 2 (ANAC002) Nam-like protein 3	cellular response to hypoxia [GO:0071456]; negative regulation of abscisic acid-activated signaling pathway [GO:0009788]; response to wounding [GO:0009611] regulation of transcription, DNA-templated [GO:0006355]
1341	1.23996	7.06065	5.87247	0.000587849	0.0113651	TRINITY_DN11944_c0_g1	UPROT	Temperature-induced lipocalin-1 (AtTIL1)	cellular chloride ion homeostasis [GO:0030644]; cellular response to hypoxia [GO:0071456]; cellular sodium ion homeostasis [GO:0006883]; heat acclimation [GO:0010286]; hyperosmotic salinity response [GO:0042538]; lipid metabolic process [GO:0006629]; positive regulation of response to oxidative stress [GO:1902884]; positive regulation of response to salt stress [GO:1901002]; response to cold [GO:…
4701	1.23743	-2.18738	2.14793	0.0387459	0.213211	TRINITY_DN9683_c0_g4	UPROT	CMP-sialic acid transporter 3 (CMP-SA-Tr 3) (CMP-Sia-Tr 3) (UDP-galactose/UDP-glucose transporter 6) (AtUTr6)	carbohydrate transport [GO:0008643]; sialic acid transport [GO:0015739]
1041	-4.14449	-0.867419	-6.83962	0.000322352	0.00800935	TRINITY_DN4542_c0_g1	NA	NA	NA
1042	-2.86402	-2.64941	-6.71463	0.000323029	0.00800935	TRINITY_DN70721_c1_g1	NA	NA	NA
1953	1.23725	4.46532	4.66315	0.00184257	0.0244238	TRINITY_DN1092_c0_g1	PFAM	At1g11800/F25C20_3 (Endonuclease/exonuclease/phosphatase family protein) (F25C20.3 protein)	double-strand break repair [GO:0006302]
1044	2.58158	0.28961	6.68615	0.000323088	0.00800935	TRINITY_DN1477_c3_g1	NA	NA	NA
1045	-1.66845	1.49855	-6.60807	0.000323268	0.00800935	TRINITY_DN17582_c0_g1	NA	NA	NA
1046	-1.83312	2.83021	-6.61755	0.000323645	0.00801085	TRINITY_DN7986_c0_g1	NA	NA	NA
1047	1.24919	7.75839	6.5799	0.000325898	0.00804405	TRINITY_DN4254_c0_g2	NA	NA	NA
1048	-3.32023	-1.28022	-6.74835	0.000326051	0.00804405	TRINITY_DN13397_c0_g1	NA	NA	NA
1205	1.23713	6.17302	6.20216	0.000443613	0.00952465	TRINITY_DN1020_c0_g1	UPROT	18.2 kDa class I heat shock protein UDP-glucose iridoid glucosyltransferase (EC 2.4.1.-) (UDP-glucose glucosyltransferase 7) (CrUGT7) (UDP-glycosyltransferase 76A2) 17.5 kDa class I heat shock protein (HSP 17.5-E)	(-)-secologanin biosynthetic process [GO:1900994] protein complex oligomerization [GO:0051259]; protein folding [GO:0006457]; response to heat [GO:0009408]; response to hydrogen peroxide [GO:0042542]; response to salt stress [GO:0009651]
2074	1.2346	8.43783	4.49652	0.00218941	0.0273094	TRINITY_DN171_c0_g1	UPROT	Trehalose-phosphate phosphatase A (AtTPPA) (EC 3.1.3.12) (Trehalose 6-phosphate phosphatase) Probable trehalose-phosphate phosphatase F (AtTPPF) (EC 3.1.3.12) (Trehalose 6-phosphate phosphatase) (Trehalose-phosphate phosphatase 5)	trehalose biosynthetic process [GO:0005992]
1051	-1.47503	3.22897	-6.58462	0.000326706	0.00804731	TRINITY_DN1584_c0_g1	NA	NA	NA
2269	1.23219	4.42573	4.22465	0.00292617	0.0333425	TRINITY_DN8509_c0_g1	UPROT	BTB/POZ domain-containing protein At5g41330	protein homooligomerization [GO:0051260]; protein ubiquitination [GO:0016567]
2511	1.23175	4.14057	3.89803	0.0042075	0.0433078	TRINITY_DN8909_c1_g1	UPROT	WRKY transcription factor 72A (SlWRKY72a) (SlWRKY73) (WRKY DNA-binding protein 72A)	defense response [GO:0006952]
676	1.23109	4.06564	8.1479	0.000103695	0.00398221	TRINITY_DN555_c0_g5	UPROT	Protein DETOXIFICATION 40 (AtDTX40) (Multidrug and toxic compound extrusion protein 40) (MATE protein 40)
859	1.23026	4.645	7.31001	0.000186393	0.00562419	TRINITY_DN239_c0_g1	UPROT	Isochorismate synthase, chloroplastic (EC 5.4.4.2)	biosynthetic process [GO:0009058]; defense response [GO:0006952]
1056	1.8586	1.2713	6.59184	0.000330837	0.00810668	TRINITY_DN1634_c0_g2	NA	NA	NA
1057	1.83097	2.44131	6.58807	0.000331302	0.00810668	TRINITY_DN2548_c5_g1	NA	NA	NA
1959	1.22978	5.88158	4.65265	0.00186217	0.0246082	TRINITY_DN26293_c0_g1	UPROT	MACPF domain-containing protein CAD1 (Protein CONSTITUTIVELY ACTIVATED CELL DEATH 1) (Protein CAD1)	cell death [GO:0008219]; immune response [GO:0006955]; plant-type hypersensitive response [GO:0009626]; regulation of salicylic acid mediated signaling pathway [GO:2000031]; regulation of salicylic acid metabolic process [GO:0010337]
1059	2.69149	-2.0361	6.6626	0.00033204	0.00811157	TRINITY_DN24944_c1_g1	NA	NA	NA
1060	3.14814	-1.17991	6.70762	0.000332213	0.00811157	TRINITY_DN56592_c0_g1	NA	NA	NA
1061	-3.28497	2.57906	-6.72	0.000332515	0.00811157	TRINITY_DN29829_c0_g1	NA	NA	NA
1062	-1.85055	1.82949	-6.58271	0.000333102	0.00811808	TRINITY_DN111302_c0_g1	NA	NA	NA
1063	-1.636	2.43239	-6.56399	0.000334336	0.00813951	TRINITY_DN6912_c0_g1	NA	NA	NA
1064	-2.28547	1.08713	-6.61276	0.000334833	0.00813951	TRINITY_DN5869_c1_g1	NA	NA	NA
1065	1.43914	4.95621	6.55186	0.000334966	0.00813951	TRINITY_DN8390_c0_g1	NA	NA	NA
3192	1.22966	0.787349	3.19129	0.00977044	0.0792199	TRINITY_DN6077_c0_g1	UPROT	L-ascorbate oxidase homolog (EC 1.10.3.-) L-ascorbate oxidase homolog (EC 1.10.3.-) (Pollen-specific protein NTP303)
2444	1.22868	2.70094	3.98694	0.00380496	0.0402675	TRINITY_DN3477_c1_g1	UPROT	Aluminum-activated malate transporter 9 (AtALMT9)	malate transport [GO:0015743]
4947	1.22864	1.62977	2.01995	0.0462304	0.241699	TRINITY_DN9713_c0_g1	UPROT	ABC transporter G family member 1 (ABC transporter ABCG.1) (PhABCG1)	green leaf volatile biosynthetic process [GO:0010597]; transmembrane transport [GO:0055085]
1069	3.19924	-0.545085	6.69677	0.000336426	0.00814427	TRINITY_DN57667_c0_g1	NA	NA	NA
1070	1.37198	6.92109	6.54234	0.000336835	0.0081464	TRINITY_DN7355_c0_g1	NA	NA	NA
3881	1.22721	1.14214	2.68058	0.0188342	0.12569	TRINITY_DN9703_c0_g1	PFAM	ATP/DNA binding protein (Uncharacterized protein T21J18_40)
590	1.22704	3.78985	8.55206	7.958e-05	0.0035018	TRINITY_DN960_c0_g1	UPROT	Trihelix transcription factor GT-3b (Transcription factor GT-1-like) (Trihelix DNA-binding protein GT-3b)	regulation of transcription, DNA-templated [GO:0006355]
1073	-1.52166	4.44508	-6.53962	0.000339277	0.00818203	TRINITY_DN13452_c0_g1	NA	NA	NA
4850	1.22442	0.723079	2.07165	0.0430168	0.229441	TRINITY_DN15026_c0_g1	PFAM	Os01g0652700 protein
1075	-0.978501	4.39296	-6.52162	0.000340387	0.00819322	TRINITY_DN4843_c0_g1	NA	NA	NA
4684	1.22334	0.406632	2.15242	0.0384689	0.212484	TRINITY_DN5620_c0_g1	UPROT	Probable sulfate transporter 3.3 (AST91)
3907	1.22275	0.311608	2.65941	0.0193649	0.128353	TRINITY_DN7551_c0_g1	UPROT	ACT domain-containing protein ACR1 (Protein ACT DOMAIN REPEATS 1)
686	1.22217	7.5623	8.08066	0.000108465	0.00410321	TRINITY_DN68400_c3_g1	UPROT	Probable pyridoxal 5'-phosphate synthase subunit PDX1 (PLP synthase subunit PDX1) (EC 4.3.3.6) (Ethylene-inducible protein HEVER)	pyridoxal phosphate biosynthetic process [GO:0042823]
205	1.22173	6.9262	12.1193	1.1355e-05	0.00143902	TRINITY_DN3301_c0_g1	UPROT	Diacylglycerol kinase 4 (AtDGK4) (DAG kinase 4) (EC 2.7.1.107) (Diglyceride kinase 4) (DGK 4) Diacylglycerol kinase 7 (AtDGK7) (DAG kinase 7) (EC 2.7.1.107) (Diglyceride kinase 7) (DGK 7)	defense response [GO:0006952]; protein kinase C-activating G protein-coupled receptor signaling pathway [GO:0007205] defense response [GO:0006952]; leaf development [GO:0048366]; protein kinase C-activating G protein-coupled receptor signaling pathway [GO:0007205]; root development [GO:0048364]
1080	-1.83502	0.619073	-6.53939	0.000344561	0.00824862	TRINITY_DN5539_c0_g1	NA	NA	NA
1081	1.80315	4.88079	6.53685	0.000344642	0.00824862	TRINITY_DN68551_c0_g1	NA	NA	NA
1082	2.15714	4.0051	6.55338	0.000347893	0.00831858	TRINITY_DN1314_c4_g1	NA	NA	NA
524	1.22104	4.4364	8.99054	6.04384e-05	0.00299571	TRINITY_DN3218_c0_g1	UPROT	OVARIAN TUMOR DOMAIN-containing deubiquitinating enzyme 11 (OTU domain-containing protein 11) (EC 3.4.19.12) (Deubiquitinating enzyme OTU11)	protein deubiquitination [GO:0016579]
1489	1.22085	4.78923	5.50854	0.000813111	0.0141351	TRINITY_DN8448_c2_g1	UPROT	FCS-Like Zinc finger 2	response to glucose [GO:0009749]; response to mannose [GO:1905582]; response to starvation [GO:0042594]; response to sucrose [GO:0009744]
80	1.21789	5.94772	15.9678	2.35046e-06	0.000754112	TRINITY_DN1324_c0_g1	UPROT	(S)-2-hydroxy-acid oxidase GLO1 (EC 1.1.3.15) (Glycolate oxidase 1) (AtGLO1) (GOX 1) (Short chain alpha-hydroxy acid oxidase GLO1) Peroxisomal (S)-2-hydroxy-acid oxidase (EC 1.1.3.15) (Glycolate oxidase) (GOX) (Short chain alpha-hydroxy acid oxidase)	defense response to bacterium [GO:0042742]; hydrogen peroxide biosynthetic process [GO:0050665]; oxidative photosynthetic carbon pathway [GO:0009854] oxidative photosynthetic carbon pathway [GO:0009854]
2405	1.21745	7.17744	4.02706	0.00363669	0.0391071	TRINITY_DN3651_c2_g1	PFAM	Uncharacterized protein F10O5.2 (VQ motif-containing protein)
728	1.21698	1.91812	7.88106	0.000124237	0.00441699	TRINITY_DN8844_c0_g1	UPROT	Raucaffricine-O-beta-D-glucosidase (Raucaffricine beta-glucosidase) (RsRG) (EC 3.2.1.125) (Vomilenine glucosyltransferase) (RsVGT) (EC 2.4.1.219)	alkaloid biosynthetic process [GO:0009821]; carbohydrate metabolic process [GO:0005975]
4732	1.21626	0.180763	2.12936	0.0396933	0.217012	TRINITY_DN4100_c0_g1	UPROT	Auxin-binding protein ABP19a	auxin-activated signaling pathway [GO:0009734]
1089	2.33	-1.45403	6.55341	0.0003523	0.00836501	TRINITY_DN14564_c0_g1	NA	NA	NA
3567	1.21429	2.54801	2.88724	0.0143677	0.104196	TRINITY_DN8103_c1_g1	UPROT	Transcription factor bHLH112 (Basic helix-loop-helix protein 112) (AtbHLH112) (bHLH 112) (Transcription factor EN 64) (bHLH transcription factor bHLH112)	cellular response to abscisic acid stimulus [GO:0071215]; cellular response to salt stress [GO:0071472]; cellular response to water deprivation [GO:0042631]; positive regulation of transcription, DNA-templated [GO:0045893]; regulation of proline metabolic process [GO:2000214]; regulation of reactive oxygen species metabolic process [GO:2000377]; regulation of transcription by RNA polymerase II [G…
1091	1.44966	2.11982	6.48002	0.00035503	0.00841777	TRINITY_DN136_c10_g2	NA	NA	NA
1092	2.50528	-0.874031	6.55844	0.000355619	0.00842384	TRINITY_DN7420_c0_g1	NA	NA	NA
1093	-1.07028	5.06616	-6.46305	0.000357082	0.00844323	TRINITY_DN2173_c0_g1	NA	NA	NA
1094	-1.85798	-0.12089	-6.49629	0.000357218	0.00844323	TRINITY_DN6672_c0_g1	NA	NA	NA
2452	1.21396	9.70431	3.97231	0.00386659	0.0407835	TRINITY_DN5627_c2_g1	UPROT PFAM	Phosphoribosylaminoimidazole carboxylase, chloroplastic (EC 4.1.1.21) (AIR carboxylase) (AIRC) (Fragment) (1->3)-beta-glucan endohydrolase (EC 3.2.1.39) (Beta-1,3-endoglucanase)	'de novo' IMP biosynthetic process [GO:0006189] carbohydrate metabolic process [GO:0005975]
2334	1.21306	3.31999	4.12702	0.00325459	0.0360379	TRINITY_DN4875_c0_g1	UPROT	B-box zinc finger protein 19 (Protein DOUBLE B-BOX 1B) (Protein SALT TOLERANCE HOMOLOG 5)	negative regulation of photomorphogenesis [GO:0010100]; photomorphogenesis [GO:0009640]; regulation of transcription, DNA-templated [GO:0006355]
1451	1.21217	2.69778	5.59353	0.000752555	0.0134326	TRINITY_DN3856_c0_g1	UPROT	Nudix hydrolase 8 (AtNUDT8) (EC 3.6.1.-)	response to wounding [GO:0009611]
453	1.20942	5.73191	9.43443	4.62849e-05	0.00266018	TRINITY_DN854_c0_g2	UPROT	Alcohol dehydrogenase-like 7 (EC 1.1.1.1) Neutral ceramidase 2 (AtNCER2) (N-CDase 2) (NCDase 2) (EC 3.5.1.23) (Acylsphingosine deacylase 2) (N-acylsphingosine amidohydrolase 2)	formaldehyde catabolic process [GO:0046294] ceramide catabolic process [GO:0046514]; long-chain fatty acid biosynthetic process [GO:0042759]; sphingosine biosynthetic process [GO:0046512]
3851	1.20824	5.9013	2.70446	0.0182345	0.122657	TRINITY_DN11967_c0_g1	UPROT	IQ domain-containing protein IQM5 (IQ motif-containing protein 5) IQ domain-containing protein IQM1 (IQ motif-containing protein 1)	regulation of stomatal movement [GO:0010119]
1100	-4.94286	-1.40988	-6.76047	0.000360629	0.00847384	TRINITY_DN4168_c0_g1	NA	NA	NA
4235	1.20787	5.80205	2.43555	0.026108	0.159569	TRINITY_DN1031_c0_g3	UPROT	E3 ubiquitin-protein ligase PUB23 (EC 2.3.2.27) (Plant U-box protein 23) (RING-type E3 ubiquitin transferase PUB23) (U-box domain-containing protein 23)	defense response [GO:0006952]; protein autoubiquitination [GO:0051865]; protein ubiquitination [GO:0016567]; respiratory burst involved in defense response [GO:0002679]; response to chitin [GO:0010200]; response to water deprivation [GO:0009414]
2861	1.20695	8.37866	3.50135	0.00668192	0.0603373	TRINITY_DN127_c2_g1	UPROT	Protein DETOXIFICATION 27 (AtDTX27) (Multidrug and toxic compound extrusion protein 27) (MATE protein 27)
589	1.2069	7.50675	8.55169	7.9573e-05	0.0035018	TRINITY_DN4894_c1_g1	UPROT	Mitogen-activated protein kinase 18 (AtMPK18) (MAP kinase 18) (EC 2.7.11.24) Mitogen-activated protein kinase 19 (AtMPK19) (MAP kinase 19) (EC 2.7.11.24)	cortical microtubule organization [GO:0043622]; intracellular signal transduction [GO:0035556] intracellular signal transduction [GO:0035556]
1474	1.20432	1.96495	5.54818	0.000784009	0.0137805	TRINITY_DN13031_c0_g1	PFAM	At5g65160 (Similarity to tetratricopeptide repeat protein 2) (Tetratricopeptide repeat (TPR)-containing protein)
1678	1.20402	4.19418	5.13156	0.00115713	0.0178615	TRINITY_DN39950_c0_g1	UPROT PFAM	MADS-box protein SVP (Protein SHORT VEGETATIVE PHASE) IbMADS4 (MADS box transcription factor)	cell differentiation [GO:0030154]; flower development [GO:0009908]; negative regulation of flower development [GO:0009910]; negative regulation of transcription, DNA-templated [GO:0045892]; positive regulation of transcription by RNA polymerase II [GO:0045944]; regulation of transcription by RNA polymerase II [GO:0006357]; response to temperature stimulus [GO:0009266] positive regulation of trans…
2272	1.2039	7.33528	4.22102	0.00293571	0.033412	TRINITY_DN25641_c0_g1	UPROT	Respiratory burst oxidase homolog protein C (EC 1.11.1.-) (EC 1.6.3.-) (NADPH oxidase RBOHC) (StRBOHC)
1107	-0.954394	4.66028	-6.44271	0.000362744	0.00847384	TRINITY_DN637_c1_g1	NA	NA	NA
1938	1.20062	3.49101	4.67685	0.00181544	0.0242563	TRINITY_DN3844_c0_g1	UPROT	Phototropin-1 (EC 2.7.11.1) (Non-phototropic hypocotyl protein 1) (Root phototropism protein 1) Phototropin-1A (EC 2.7.11.1) (Non-phototropic hypocotyl protein 1A) (OsNPH1a)	chloroplast accumulation movement [GO:0009904]; chloroplast avoidance movement [GO:0009903]; circadian rhythm [GO:0007623]; negative regulation of anion channel activity by blue light [GO:0010362]; phototropism [GO:0009638]; protein autophosphorylation [GO:0046777]; protein-chromophore linkage [GO:0018298]; protein phosphorylation [GO:0006468]; regulation of proton transport [GO:0010155]; regulat…
2817	1.20024	2.54363	3.55236	0.00628563	0.0576813	TRINITY_DN14078_c0_g4	UPROT	Ribosomal protein S3, mitochondrial	translation [GO:0006412]
4974	1.20013	6.83651	2.00621	0.047019	0.24444	TRINITY_DN3560_c0_g1	UPROT	U-box domain-containing protein 9 (EC 2.3.2.27) (Plant U-box protein 9) (RING-type E3 ubiquitin transferase PUB9)	abscisic acid-activated signaling pathway [GO:0009738]; cellular response to abscisic acid stimulus [GO:0071215]; lateral root development [GO:0048527]; protein ubiquitination [GO:0016567]
1111	1.64175	-0.11803	6.45385	0.000365476	0.0085063	TRINITY_DN10885_c0_g1	NA	NA	NA
1112	1.57861	0.447509	6.43892	0.000368885	0.00857777	TRINITY_DN59800_c0_g1	NA	NA	NA
1919	1.19765	5.72394	4.70585	0.00176245	0.0237865	TRINITY_DN321_c0_g1	UPROT PFAM	Triose phosphate/phosphate translocator TPT, chloroplastic (Protein ACCLIMATION OF PHOTOSYNTHESIS TO ENVIRONMENT 2) Triose phosphate/phosphate translocator, chloroplastic (cTPT) (E29) (p36) Triose phosphate/phosphate translocator, chloroplastic (cTPT) (E29) Phosphate translocator	carbohydrate transport [GO:0008643]; phosphoglycerate transmembrane transport [GO:0015713]; photosynthetic acclimation [GO:0009643]; triose phosphate transmembrane transport [GO:0035436]
1114	2.04869	-1.14636	6.45749	0.000373112	0.00865463	TRINITY_DN29755_c0_g1	NA	NA	NA
1115	1.76569	2.55612	6.4358	0.000373215	0.00865463	TRINITY_DN1225_c0_g1	NA	NA	NA
2488	1.19711	8.17952	3.92426	0.00408042	0.042403	TRINITY_DN11944_c2_g1	UPROT	Zinc finger A20 and AN1 domain-containing stress-associated protein 7 (AtSAP7)	proteasome-mediated ubiquitin-dependent protein catabolic process [GO:0043161]
254	1.19356	7.27954	11.315	1.67348e-05	0.00171032	TRINITY_DN411_c0_g1	UPROT	Protein CLT2, chloroplastic (CRT-like transporter 2) (Chloroquine-resistance transporter-like transporter 2)	defense response to oomycetes [GO:0002229]; glutathione transport [GO:0034635]; response to cadmium ion [GO:0046686]
1067	1.19333	5.94022	6.5414	0.000335755	0.00813951	TRINITY_DN698_c0_g1	UPROT	Chlorophyll a-b binding protein, chloroplastic (LHCI type II CAB) Chlorophyll a-b binding protein 7, chloroplastic (LHCI type II CAB-7)	photosynthesis, light harvesting [GO:0009765]; protein-chromophore linkage [GO:0018298] photosynthesis, light harvesting in photosystem I [GO:0009768]; protein-chromophore linkage [GO:0018298]; response to light stimulus [GO:0009416]
1119	1.86697	0.296857	6.43292	0.00037626	0.00868231	TRINITY_DN6850_c0_g1	NA	NA	NA
1120	-1.10266	3.38025	-6.39878	0.000376351	0.00868231	TRINITY_DN1789_c0_g1	NA	NA	NA
1121	-1.61163	3.59242	-6.41521	0.000376623	0.00868231	TRINITY_DN6437_c0_g2	NA	NA	NA
1122	1.54726	1.35201	6.41121	0.000376807	0.00868231	TRINITY_DN17746_c1_g2	NA	NA	NA
576	1.19201	5.45134	8.61905	7.62035e-05	0.00343675	TRINITY_DN4684_c0_g1	UPROT	Calcium uniporter protein 2, mitochondrial	calcium import into the mitochondrion [GO:0036444]; mitochondrial calcium ion homeostasis [GO:0051560]
1124	1.37342	2.61914	6.40006	0.000377949	0.00869283	TRINITY_DN4169_c0_g1	NA	NA	NA
1795	1.19091	6.72688	4.91942	0.00142246	0.02052	TRINITY_DN348_c2_g1	PFAM	MYB-like DNA-binding protein
1232	1.18936	4.84209	6.14185	0.000466243	0.00979884	TRINITY_DN4113_c0_g2	UPROT	Phospholipase D beta 1 (AtPLDbeta1) (PLD beta 1) (PLDbeta) (EC 3.1.4.4)	defense response to bacterium [GO:0042742]; phospholipid catabolic process [GO:0009395]; response to cadmium ion [GO:0046686]
4745	1.1892	6.39792	2.12197	0.040029	0.218241	TRINITY_DN3330_c1_g1	UPROT	Probable protein phosphatase 2C 25 (AtPP2C25) (EC 3.1.3.16) (Protein phosphatase AP2C1)	abscisic acid-activated signaling pathway [GO:0009738]; defense response to fungus [GO:0050832]; protein dephosphorylation [GO:0006470]; response to fungus [GO:0009620]; response to wounding [GO:0009611]
1128	1.044	6.5497	6.38706	0.000379759	0.0086971	TRINITY_DN2681_c0_g1	NA	NA	NA
1129	2.10193	-1.63999	6.43996	0.00037985	0.0086971	TRINITY_DN13905_c0_g2	NA	NA	NA
565	1.18878	7.12837	8.69525	7.26044e-05	0.00333751	TRINITY_DN10029_c0_g1	PFAM	RING/FYVE/PHD zinc finger superfamily protein (Uncharacterized protein At3g47550) (Uncharacterized protein F1P2.100)	protein ubiquitination [GO:0016567]
2598	1.18723	4.65474	3.80292	0.00468574	0.0466307	TRINITY_DN9946_c3_g1	UPROT	Calvin cycle protein CP12-2, chloroplastic (CP12 domain-containing protein 2) (Chloroplast protein 12-2)	cellular response to anoxia [GO:0071454]; cellular response to cold [GO:0070417]; cellular response to heat [GO:0034605]; negative regulation of reductive pentose-phosphate cycle [GO:0080153]; peptide cross-linking via L-cystine [GO:0018316]; protein-containing complex assembly [GO:0065003]; reductive pentose-phosphate cycle [GO:0019253]; response to light stimulus [GO:0009416]; response to sucro…
1954	1.18614	5.16438	4.66162	0.0018434	0.0244238	TRINITY_DN2771_c0_g1	PFAM	At1g76250 (Transmembrane protein) T23E18.18
3546	1.18579	6.47975	2.89775	0.0141589	0.103248	TRINITY_DN2586_c0_g1	UPROT	Probable serine/threonine-protein kinase PBL19 (EC 2.7.11.1) (PBS1-like protein 19)	innate immune response [GO:0045087]
1134	-3.57282	-1.43669	-6.57097	0.000382811	0.00872547	TRINITY_DN9554_c0_g1	NA	NA	NA
1135	-2.48382	7.04927	-6.46081	0.000384193	0.00874911	TRINITY_DN11759_c0_g1	NA	NA	NA
4176	1.18568	-0.869789	2.46806	0.0249606	0.154682	TRINITY_DN7559_c0_g1	UPROT	Glucose-6-phosphate/phosphate translocator 2, chloroplastic (AtGPT2)	carbohydrate transport [GO:0008643]; glucose-6-phosphate transport [GO:0015760]; phosphoenolpyruvate transport [GO:0015714]; phosphoglycerate transmembrane transport [GO:0015713]; photosynthesis [GO:0015979]; photosynthetic acclimation [GO:0009643]; regulation of photosynthesis [GO:0010109]; response to glucose [GO:0009749]; response to karrikin [GO:0080167]; response to nematode [GO:0009624]; re…
2393	1.18553	6.06367	4.04548	0.00355997	0.0384781	TRINITY_DN294_c0_g1	PFAM	Uncharacterized protein
1138	-3.53382	-2.65064	-6.55364	0.000387055	0.00879848	TRINITY_DN19956_c0_g1	NA	NA	NA
1251	1.1848	5.02508	6.09672	0.000484325	0.010021	TRINITY_DN16171_c0_g1	PFAM	Calmodulin-binding heat-shock protein	lipid catabolic process [GO:0016042]
1252	1.1848	5.02508	6.09672	0.000484325	0.010021	TRINITY_DN16171_c0_g1	KOG	At5g37710	NA
2733	1.1846	0.557722	3.64027	0.00566206	0.0535887	TRINITY_DN12808_c0_g1	UPROT	ASC1-like protein (Alternaria stem canker resistance-like protein)	ceramide biosynthetic process [GO:0046513]
314	1.18415	6.50523	10.6259	2.38275e-05	0.00197363	TRINITY_DN36473_c0_g1	UPROT	Heat shock 22 kDa protein, mitochondrial
4576	1.18269	5.51537	2.20949	0.0354735	0.200604	TRINITY_DN4509_c0_g1	UPROT	U-box domain-containing protein 17 (EC 2.3.2.27) (Plant U-box protein 17) (RING-type E3 ubiquitin transferase PUB17)	defense response to other organism [GO:0098542]; protein ubiquitination [GO:0016567]
1144	1.19803	1.10688	6.35606	0.000390248	0.00883934	TRINITY_DN8821_c1_g1	NA	NA	NA
1921	1.18149	6.89316	4.69805	0.00177591	0.0239427	TRINITY_DN285_c0_g6	UPROT	Alkaline ceramidase (AlkCDase) (Alkaline CDase) (AtACER) (EC 3.5.1.-) (Acyl-CoA independent ceramide synthase 1) (AtCES1) (Alkaline ceramidase YPC1) (AtYPC1) (Alkaline dihydroceramidase ACER) (Alkaline phytoceramidase) (aPHC)	abscisic acid-activated signaling pathway [GO:0009738]; autophagy [GO:0006914]; ceramide metabolic process [GO:0006672]; defense response to bacterium [GO:0042742]; defense response to other organism [GO:0098542]; leaf senescence [GO:0010150]; positive regulation of autophagy [GO:0010508]; regulation of stomatal closure [GO:0090333]; response to abscisic acid [GO:0009737]; response to molecule of…
3355	1.17977	3.03353	3.04304	0.0117541	0.090663	TRINITY_DN8356_c0_g1	UPROT	UDP glycosyltransferase 9 (CrUGT9) (EC 2.4.1.-)
696	1.17954	4.48969	8.03125	0.000112071	0.00417727	TRINITY_DN5271_c0_g2	UPROT	Hydroxymethylglutaryl-CoA lyase, mitochondrial (HL) (HMG-CoA lyase) (EC 4.1.3.4) (3-hydroxy-3-methylglutarate-CoA lyase)	ketone body biosynthetic process [GO:0046951]; leucine catabolic process [GO:0006552]; lipid metabolic process [GO:0006629]
1148	3.49958	-3.85144	6.52629	0.000394679	0.00890787	TRINITY_DN8642_c0_g1	NA	NA	NA
3573	1.17935	4.34624	2.88323	0.0144236	0.104452	TRINITY_DN3491_c0_g1	UPROT	BTB/POZ and TAZ domain-containing protein 1 (BTB and TAZ domain protein 1)	embryo sac development [GO:0009553]; pollen development [GO:0009555]; protein ubiquitination [GO:0016567]; regulation of transcription, DNA-templated [GO:0006355]; response to auxin [GO:0009733]; response to hydrogen peroxide [GO:0042542]; response to salicylic acid [GO:0009751]
1150	-2.02529	0.755468	-6.38364	0.000395671	0.00891437	TRINITY_DN6871_c0_g1	NA	NA	NA
1151	-1.6957	0.154724	-6.3555	0.00039708	0.00893818	TRINITY_DN6737_c0_g1	NA	NA	NA
1152	-2.00798	1.11371	-6.37497	0.000398036	0.00894652	TRINITY_DN16093_c2_g1	NA	NA	NA
3222	1.17907	1.91787	3.16364	0.0100969	0.0810809	TRINITY_DN2264_c4_g1	UPROT	Protein VAPYRIN (PhVpy) (Protein PENETRATION AND ARBUSCULE MORPHOGENESIS 1)	arbuscular mycorrhizal association [GO:0036377]; response to inorganic substance [GO:0010035]; response to symbiotic fungus [GO:0009610]
3483	1.17693	1.74727	2.94098	0.0133885	0.0993828	TRINITY_DN3111_c0_g1	UPROT	Protein REVEILLE 1	auxin-activated signaling pathway [GO:0009734]; circadian rhythm [GO:0007623]; regulation of auxin biosynthetic process [GO:0010600]; regulation of transcription, DNA-templated [GO:0006355]
1155	-1.10472	3.62088	-6.32739	0.000399032	0.00895032	TRINITY_DN19011_c0_g1	NA	NA	NA
379	1.17651	6.89555	9.9359	3.46851e-05	0.00237387	TRINITY_DN2856_c0_g2	UPROT	Strictosidine-O-beta-D-glucosidase (EC 3.2.1.105)	alkaloid biosynthetic process [GO:0009821]; carbohydrate metabolic process [GO:0005975]
810	1.17448	5.84781	7.51803	0.000160181	0.00511391	TRINITY_DN23690_c0_g1	UPROT	Plasma membrane ATPase 2 (EC 7.1.2.1) (Proton pump 2) (Fragment) ATPase 4, plasma membrane-type (EC 7.1.2.1) (Proton pump 4)	proton export across plasma membrane [GO:0120029]; proton transmembrane transport [GO:1902600]; regulation of intracellular pH [GO:0051453] proton export across plasma membrane [GO:0120029]; proton transmembrane transport [GO:1902600]; regulation of intracellular pH [GO:0051453]; response to salt stress [GO:0009651]
4509	1.17391	5.73784	2.25619	0.0332587	0.190891	TRINITY_DN2381_c0_g1	UPROT	Rhodanese-like domain-containing protein 14, chloroplastic (Sulfurtransferase 14) (AtStr14)
1159	-2.09479	2.81715	-6.37411	0.000400666	0.00895536	TRINITY_DN560_c3_g1	NA	NA	NA
1449	1.17302	6.93122	5.59696	0.000749707	0.0134006	TRINITY_DN1940_c1_g1	PFAM	At5g43180 (Genomic DNA, chromosome 5, TAC clone:K24F5)
2786	1.17245	6.46517	3.57454	0.00611759	0.0567764	TRINITY_DN11833_c0_g1	PFAM	At5g05510 (Mad3/BUB1 homology region 1)	meiotic sister chromatid cohesion, centromeric [GO:0051754]; mitotic spindle assembly checkpoint [GO:0007094]
1028	1.16982	7.05245	6.63525	0.000311433	0.00783938	TRINITY_DN2186_c2_g1	UPROT	SMR domain-containing protein At5g58720 (PRL1-interacting protein PIPC)
1163	-3.34038	6.67869	-6.48798	0.000402188	0.00896556	TRINITY_DN32305_c0_g1	NA	NA	NA
1164	-0.902114	5.2127	-6.31208	0.000403581	0.00898872	TRINITY_DN2949_c0_g1	NA	NA	NA
1165	2.30889	-1.97357	6.38246	0.000404149	0.00899347	TRINITY_DN44475_c0_g1	NA	NA	NA
1468	1.16931	3.68343	5.5589	0.000775941	0.0136957	TRINITY_DN11330_c0_g3	UPROT	4-coumarate--CoA ligase-like 9 (EC 6.2.1.-) (4-coumarate--CoA ligase isoform 4) (At4CL4)	fatty acid biosynthetic process [GO:0006633]; jasmonic acid biosynthetic process [GO:0009695]; oxylipin biosynthetic process [GO:0031408]
4493	1.16829	-0.438292	2.27069	0.0325967	0.187772	TRINITY_DN23675_c0_g1	UPROT	Putative RING-H2 finger protein ATL71 (EC 2.3.2.27) (RING-type E3 ubiquitin transferase ATL71)	protein ubiquitination [GO:0016567]
1460	1.16825	3.77601	5.5766	0.000763574	0.0135529	TRINITY_DN9742_c0_g1	PFAM	AT1G80160 protein (At1g80160) (Lactoylglutathione lyase / glyoxalase I family protein)
1627	1.16801	3.76309	5.23658	0.00104616	0.016636	TRINITY_DN22240_c0_g1	UPROT	Two-component response regulator ARR3	circadian rhythm [GO:0007623]; cytokinin-activated signaling pathway [GO:0009736]; phosphorelay signal transduction system [GO:0000160]; red light signaling pathway [GO:0010161]; regulation of transcription, DNA-templated [GO:0006355]; response to cytokinin [GO:0009735]; response to red light [GO:0010114]
1170	1.40222	1.33519	6.30076	0.000410417	0.00909304	TRINITY_DN4601_c0_g1	NA	NA	NA
1171	1.3397	3.51358	6.29358	0.000412114	0.00912266	TRINITY_DN5646_c0_g2	NA	NA	NA
1098	1.16772	6.85123	6.45603	0.000359532	0.00846906	TRINITY_DN2735_c1_g1	UPROT	Leucine-rich repeat extensin-like protein 6 (AtLRX6) (LRR/EXTENSIN6) (Cell wall hydroxyproline-rich glycoprotein)	cell wall organization [GO:0071555]
1571	1.16661	5.18516	5.36113	0.000930636	0.0153467	TRINITY_DN1482_c0_g1	UPROT	Serine/threonine-protein kinase KIPK1 (EC 2.7.11.1) (KCBP-interacting protein kinase)	protein phosphorylation [GO:0006468]
1955	1.16338	1.24817	4.65995	0.00184575	0.0244422	TRINITY_DN4434_c5_g1	UPROT	Probable RNA-binding protein ARP1 (ABA-regulated RNA-binding protein 1)	regulation of seed germination [GO:0010029]; response to abscisic acid [GO:0009737]; response to salt stress [GO:0009651]; response to water deprivation [GO:0009414]
1175	-2.184	-2.03716	-6.3373	0.000415609	0.00916799	TRINITY_DN121104_c0_g1	NA	NA	NA
3932	1.16302	0.892868	2.64388	0.0197174	0.12984	TRINITY_DN4032_c0_g1	UPROT	Importin subunit beta-1 (Karyopherin subunit beta-1) (ATKPNB1)	protein import into nucleus [GO:0006606]
2410	1.16272	6.7346	4.02401	0.00364447	0.0391078	TRINITY_DN6042_c0_g1	UPROT	Cytochrome P450 CYP72A219 (EC 1.14.-.-) (Cytochrome P450 CYP72A129)
1178	2.3464	0.396853	6.34328	0.000418579	0.00920947	TRINITY_DN1275_c3_g1	NA	NA	NA
323	1.16247	6.38592	10.4731	2.58355e-05	0.00207881	TRINITY_DN6089_c4_g1	UPROT	LOB domain-containing protein 41 (ASYMMETRIC LEAVES 2-like protein 38) (AS2-like protein 38)	cellular response to hypoxia [GO:0071456]; regulation of gene expression [GO:0010468]; regulation of transcription, DNA-templated [GO:0006355]
3291	1.16138	4.20304	3.099	0.0109448	0.0860446	TRINITY_DN18659_c0_g1	UPROT	Photosystem I reaction center subunit III, chloroplastic (Light-harvesting complex I 17 kDa protein) (PSI-F)	photosynthesis [GO:0015979]
4638	1.16022	4.48239	2.17953	0.0369162	0.205915	TRINITY_DN3337_c0_g1	UPROT	Calcium uniporter protein 6, mitochondrial Calcium uniporter protein 5, mitochondrial	calcium import into the mitochondrion [GO:0036444]; mitochondrial calcium ion homeostasis [GO:0051560]
1258	1.15954	5.22153	6.07898	0.000491475	0.0101194	TRINITY_DN31483_c0_g2	PFAM	Leucine-rich repeat (LRR) family protein
1665	1.15908	3.47382	5.16095	0.00112408	0.0174898	TRINITY_DN938_c0_g1	UPROT	BTB/POZ and TAZ domain-containing protein 3 (BTB and TAZ domain protein 3)	protein ubiquitination [GO:0016567]; regulation of transcription, DNA-templated [GO:0006355]; response to cold [GO:0009409]; response to ethylene [GO:0009723]; response to hydrogen peroxide [GO:0042542]; response to salicylic acid [GO:0009751]; response to salt stress [GO:0009651]
2597	1.15842	6.68796	3.80244	0.00468522	0.0466307	TRINITY_DN6717_c0_g1	UPROT	Phospholipid-transporting ATPase 1 (AtALA1) (EC 7.6.2.1) (Aminophospholipid flippase 1)	phospholipid translocation [GO:0045332]
1610	1.15823	4.65753	5.26697	0.00101637	0.0163458	TRINITY_DN2450_c7_g1	UPROT	Probable carboxylesterase 16 (AtCXE16) (EC 3.1.1.1)
1186	1.53058	-0.191932	6.26744	0.000423835	0.00926079	TRINITY_DN41533_c0_g1	NA	NA	NA
1187	2.61413	-1.47195	6.35169	0.000424458	0.00926642	TRINITY_DN34406_c0_g1	NA	NA	NA
1188	-1.76197	1.95369	-6.27656	0.000425307	0.00926952	TRINITY_DN8548_c0_g1	NA	NA	NA
1143	1.15802	5.19505	6.35763	0.000389504	0.00883038	TRINITY_DN519_c0_g2	UPROT	Probable serine/threonine-protein kinase At1g54610 (EC 2.7.11.1)	phosphorylation of RNA polymerase II C-terminal domain [GO:0070816]; positive regulation of transcription elongation from RNA polymerase II promoter [GO:0032968]; protein phosphorylation [GO:0006468]
2077	1.15794	5.25473	4.49101	0.00219849	0.0273662	TRINITY_DN35521_c2_g1	UPROT	Ethylene-responsive transcription factor 3 (Ethylene-responsive element-binding factor 3 homolog) (Ethylene-responsive element-binding factor 5) (EREBP-5) (NtERF5)	defense response [GO:0006952]; ethylene-activated signaling pathway [GO:0009873]
1191	-1.23264	4.67458	-6.24847	0.000426773	0.00928497	TRINITY_DN17585_c0_g1	NA	NA	NA
2567	1.15778	3.13061	3.83453	0.00451559	0.0454897	TRINITY_DN5230_c0_g1	UPROT	Putative callose synthase 8 (EC 2.4.1.34) (1,3-beta-glucan synthase) (Protein GLUCAN SYNTHASE-LIKE 4)	(1->3)-beta-D-glucan biosynthetic process [GO:0006075]; cell wall organization [GO:0071555]; regulation of cell shape [GO:0008360]
1680	1.15584	7.90617	5.12557	0.0011628	0.0179272	TRINITY_DN1383_c1_g1	UPROT	Probable serine/threonine-protein kinase PBL10 (EC 2.7.11.1) (PBS1-like protein 10) (Protein kinase 1B) Probable serine/threonine-protein kinase PIX13 (EC 2.7.11.1)	defense response [GO:0006952]; positive regulation of stomatal opening [GO:1902458] defense response [GO:0006952]
780	1.15533	5.16808	7.67082	0.00014368	0.0047729	TRINITY_DN1022_c1_g1	UPROT	E3 ubiquitin-protein ligase CHIP (EC 2.3.2.27) (Carboxyl terminus of HSC70-interacting protein) (AtCHIP) (Plant U-box protein 61) (RING-type E3 ubiquitin transferase CHIP) (U-box domain-containing protein 61)	cellular response to misfolded protein [GO:0071218]; positive regulation of proteolysis [GO:0045862]; proteasome-mediated ubiquitin-dependent protein catabolic process [GO:0043161]; protein polyubiquitination [GO:0000209]; protein quality control for misfolded or incompletely synthesized proteins [GO:0006515]; protein ubiquitination [GO:0016567]; response to abscisic acid [GO:0009737]; response t…
2317	1.15436	3.71031	4.14973	0.00317021	0.0353663	TRINITY_DN13155_c0_g1	UPROT	Polyubiquitin [Cleaved into: Ubiquitin] (Fragment)
2398	1.15422	9.60733	4.03791	0.00358775	0.0386958	TRINITY_DN110873_c0_g1	UPROT	Arginine decarboxylase (ADC) (ARGDC) (EC 4.1.1.19)	arginine catabolic process [GO:0006527]; putrescine biosynthetic process [GO:0009446]; spermidine biosynthetic process [GO:0008295]
1581	1.15325	6.53327	5.33785	0.000950868	0.0155776	TRINITY_DN2826_c0_g1	UPROT	Guanylate kinase 2 (AtGK2) (EC 2.7.4.8) (GMP kinase 2)	gametophyte development [GO:0048229]; regulation of developmental growth [GO:0048638]
1198	1.94734	0.164272	6.26944	0.000432576	0.00935502	TRINITY_DN112945_c0_g1	NA	NA	NA
3302	1.15305	3.95914	3.08538	0.0111317	0.0872029	TRINITY_DN2513_c1_g1	UPROT	Wall-associated receptor kinase-like 9 (EC 2.7.11.-)	cell surface receptor signaling pathway [GO:0007166]; protein phosphorylation [GO:0006468]
1200	3.13084	0.440562	6.36863	0.00043624	0.00941818	TRINITY_DN129252_c0_g1	NA	NA	NA
1201	3.37309	-1.8293	6.38437	0.000438884	0.00946718	TRINITY_DN4305_c8_g3	NA	NA	NA
1202	1.30768	4.60326	6.20724	0.000442419	0.00952465	TRINITY_DN33910_c1_g3	NA	NA	NA
1203	1.71296	5.68575	6.22599	0.000442435	0.00952465	TRINITY_DN3044_c6_g1	NA	NA	NA
1204	-2.7846	-0.664026	-6.31653	0.000442987	0.00952465	TRINITY_DN4949_c0_g1	NA	NA	NA
2785	1.15238	7.91236	3.57603	0.00610384	0.0566696	TRINITY_DN13351_c0_g1	UPROT PFAM	Serine/threonine-protein kinase STY13 (EC 2.7.11.1) (AtSTYPK) (Serine/threonine/tyrosine-protein kinase 13) AT3g27560/MMJ24_11 (Nearly identical to protein kinase ATN1) (Protein kinase superfamily protein) At5g50180 (Protein kinase ATN1-like protein) (Protein kinase superfamily protein)	protein phosphorylation [GO:0006468]; regulation of embryonic development [GO:0045995]; seed oilbody biogenesis [GO:0010344]; signal transduction [GO:0007165] root epidermal cell differentiation [GO:0010053]; signal transduction [GO:0007165] signal transduction [GO:0007165]
3552	1.15172	2.57751	2.89392	0.0142127	0.103514	TRINITY_DN43916_c0_g1	UPROT	ATP-dependent zinc metalloprotease FTSH 6, chloroplastic (AtFTSH6) (EC 3.4.24.-) ATP-dependent zinc metalloprotease FTSH 2, chloroplastic (OsFTSH2) (EC 3.4.24.-)	proteolysis [GO:0006508]
1207	1.56247	4.75568	6.21201	0.000444451	0.00952465	TRINITY_DN4122_c5_g1	NA	NA	NA
141	1.1517	6.76427	13.4749	6.20834e-06	0.00114027	TRINITY_DN1642_c0_g1	UPROT	Exosome complex exonuclease RRP44 homolog A (RRP44 homolog A) (EC 3.1.13.-) (EC 3.1.26.-) (Protein EMBRYO DEFECTIVE 2763) (Ribosomal RNA-processing protein 44A) (AtRRP44A)	rRNA catabolic process [GO:0016075]; rRNA processing [GO:0006364]
4271	1.15161	4.35437	2.40866	0.0270016	0.163649	TRINITY_DN2221_c7_g1	UPROT	ABC transporter G family member 1 (ABC transporter ABCG.1) (AtABCG1) (White-brown complex homolog protein 1) (AtWBC1)	pollen wall assembly [GO:0010208]; response to nematode [GO:0009624]
875	1.15084	5.93957	7.25504	0.000193844	0.00573968	TRINITY_DN7121_c0_g1	UPROT	Probable acyl-activating enzyme 5, peroxisomal (EC 6.2.1.-) (AMP-binding protein 5) (AtAMPBP5) Probable CoA ligase CCL11 (HlCCL11) (EC 6.2.1.-) 2-methylpropanoate--CoA ligase CCL4 (HlCCL4) (EC 6.2.1.-) (2-methylbutanoate--CoA ligase CCL4) (EC 6.2.1.-) (Butanoate--CoA ligase CCL3) (EC 6.2.1.-) (Propionate--CoA ligase CCL3) (EC 6.2.1.17)	fatty acid metabolic process [GO:0006631]
1855	1.15062	7.27746	4.80968	0.00158555	0.0221329	TRINITY_DN711_c8_g1	UPROT	GSH-induced LITAF domain protein (AtGILP)	cellular response to hypoxia [GO:0071456]; negative regulation of plant-type hypersensitive response [GO:0034051]
733	1.14718	4.99676	7.86482	0.000125509	0.00443675	TRINITY_DN19193_c0_g1	UPROT	Calmodulin calcium-dependent NAD kinase (EC 2.7.1.23) (NAD kinase-CaM dependent protein) (NADKc)
1213	1.35789	4.68026	6.19609	0.000447155	0.00954809	TRINITY_DN11268_c0_g1	NA	NA	NA
4857	1.14267	-1.26572	2.06417	0.0432302	0.23024	TRINITY_DN8079_c0_g1	UPROT PFAM	Cyclin-J18	cell division [GO:0051301]; mitotic cell cycle phase transition [GO:0044772]; regulation of cell cycle [GO:0051726]; regulation of cyclin-dependent protein serine/threonine kinase activity [GO:0000079]
1215	-1.41199	2.16041	-6.19188	0.000449466	0.00958131	TRINITY_DN1882_c0_g1	NA	NA	NA
3383	1.14146	2.52609	3.01918	0.0121019	0.0925569	TRINITY_DN5462_c0_g1	UPROT	Protein DETOXIFICATION 27 (AtDTX27) (Multidrug and toxic compound extrusion protein 27) (MATE protein 27)
4276	1.14126	6.59745	2.40457	0.0271392	0.164287	TRINITY_DN5409_c0_g1	UPROT	Transcription factor MTB1 (Basic helix-loop-helix protein 113) (Protein MYC2-TARGETED BHLH 1) (Transcription factor bHLH113) (bHLH transcription factor bHLH113)	defense response [GO:0006952]; regulation of defense response [GO:0031347]; regulation of jasmonic acid mediated signaling pathway [GO:2000022]; regulation of transcription, DNA-templated [GO:0006355]
4760	1.14078	1.72969	2.11341	0.040388	0.219506	TRINITY_DN358_c0_g1	UPROT	Protein HYPER-SENSITIVITY-RELATED 4 (AtHSR4) (EC 3.6.1.-) (BCS1-like protein)	cell death [GO:0008219]; plant-type hypersensitive response [GO:0009626]; response to bacterium [GO:0009617]; response to molecule of bacterial origin [GO:0002237]; response to UV [GO:0009411]; salicylic acid mediated signaling pathway [GO:0009863]
1219	-1.78477	2.18575	-6.20254	0.000452955	0.00962086	TRINITY_DN23898_c0_g1	NA	NA	NA
1220	1.42477	2.82804	6.18245	0.00045322	0.00962086	TRINITY_DN68935_c0_g1	NA	NA	NA
1221	2.38399	-0.475155	6.24877	0.000454041	0.00963023	TRINITY_DN6199_c0_g2	NA	NA	NA
1222	1.54907	-0.387001	6.18379	0.000454819	0.00963866	TRINITY_DN96807_c0_g1	NA	NA	NA
4197	1.14058	-0.0603871	2.45556	0.0253342	0.156196	TRINITY_DN5101_c1_g1	UPROT	Transcription repressor OFP13 (Ovate family protein 13) (AtOFP13)	negative regulation of transcription, DNA-templated [GO:0045892]
4241	1.13854	3.61135	2.43006	0.0262179	0.15998	TRINITY_DN3185_c2_g1	UPROT	Chlorophyll a-b binding protein 6A, chloroplastic (LHCI type I CAB-6A) (Light-harvesting complex I 26 kDa protein)	photosynthesis, light harvesting in photosystem I [GO:0009768]; protein-chromophore linkage [GO:0018298]; response to light stimulus [GO:0009416]
1225	-2.71994	-0.318469	-6.26769	0.000458962	0.00969721	TRINITY_DN17731_c0_g1	NA	NA	NA
1226	1.67434	1.87318	6.17945	0.000459112	0.00969721	TRINITY_DN5717_c0_g2	NA	NA	NA
1227	2.11025	-2.14637	6.21021	0.000459516	0.00969767	TRINITY_DN16532_c0_g1	NA	NA	NA
1084	1.13651	2.00919	6.49259	0.000348912	0.00832724	TRINITY_DN6801_c0_g1	UPROT	MA3 DOMAIN-CONTAINING TRANSLATION REGULATORY FACTOR 2 (MA3 domain-containing protein 8)	negative regulation of transcription, DNA-templated [GO:0045892]; regulation of translation [GO:0006417]; response to absence of light [GO:0009646]; response to carbon starvation [GO:0090549]
1229	2.28591	0.0975866	6.22019	0.000461568	0.00972477	TRINITY_DN9211_c0_g1	NA	NA	NA
1625	1.13625	4.57742	5.23673	0.00104548	0.016636	TRINITY_DN861_c0_g1	PFAM	F4P13.14 protein
647	1.13587	7.95571	8.30198	9.34953e-05	0.00374622	TRINITY_DN126864_c2_g1	UPROT	Histone H3
2870	1.13547	3.08287	3.48475	0.00680378	0.0612606	TRINITY_DN834_c1_g1	UPROT	LOB domain-containing protein 36 (ASYMMETRIC LEAVES 2-like protein 1) (AS2-like protein 1)	leaf morphogenesis [GO:0009965]; petal development [GO:0048441]; proximal/distal pattern formation [GO:0009954]; regulation of transcription, DNA-templated [GO:0006355]
1233	-2.51877	-2.25534	-6.22779	0.000466971	0.00980366	TRINITY_DN6270_c1_g2	NA	NA	NA
3886	1.13489	0.945955	2.66984	0.0190328	0.126849	TRINITY_DN8955_c0_g1	PFAM	Orf211 protein
280	1.13373	7.63592	10.9642	1.99686e-05	0.0018596	TRINITY_DN1204_c0_g1	UPROT	25S rRNA (cytosine-C(5))-methyltransferase NSUN5 (EC 2.1.1.-) (tRNA methyltransferase 4h) (AtTRM4h)	RNA methylation [GO:0001510]; rRNA base methylation [GO:0070475]
1236	2.56649	-0.21228	6.22848	0.00046847	0.00981309	TRINITY_DN113809_c0_g1	NA	NA	NA
3210	1.13369	3.82958	3.17321	0.00996436	0.0803255	TRINITY_DN101_c11_g1	UPROT	AT-hook motif nuclear-localized protein 20	defense response to bacterium [GO:0042742]; innate immune response [GO:0045087]; negative regulation of defense response to bacterium [GO:1900425]; negative regulation of innate immune response [GO:0045824]; regulation of photoperiodism, flowering [GO:2000028]
4821	1.13362	4.01575	2.08443	0.0420174	0.225481	TRINITY_DN39168_c0_g1	UPROT	Protein SRG1 (AtSRG1) (Protein SENESCENCE-RELATED GENE 1)	leaf senescence [GO:0010150]
1239	4.19911	-2.96684	6.37021	0.000471551	0.0098532	TRINITY_DN4986_c0_g4	NA	NA	NA
1240	2.22687	3.96694	6.17952	0.000475505	0.00992576	TRINITY_DN7490_c3_g1	NA	NA	NA
1648	1.13251	5.68668	5.18948	0.00109342	0.0171816	TRINITY_DN31290_c0_g1	PFAM	MLP3.1 protein (Fragment) F21O3.28 protein (Fragment)
3286	1.13113	11.1449	3.10243	0.0108885	0.0857348	TRINITY_DN328_c4_g1	PFAM	Extensin	plant-type cell wall organization [GO:0009664]
2241	1.13055	2.83284	4.25183	0.00283498	0.0327062	TRINITY_DN56919_c0_g1	UPROT	Pentatricopeptide repeat-containing protein At4g37170	RNA modification [GO:0009451]
4490	1.1296	4.60596	2.26986	0.0325724	0.18776	TRINITY_DN25999_c0_g2	PFAM	Extensin	plant-type cell wall organization [GO:0009664]
1245	-2.4328	-0.479886	-6.18825	0.000479484	0.00996716	TRINITY_DN3211_c0_g1	NA	NA	NA
1459	1.12864	5.31706	5.57936	0.000761225	0.0135207	TRINITY_DN3890_c0_g3	UPROT	Trihelix transcription factor GT-3a (Trihelix DNA-binding protein GT-3a)	regulation of transcription, DNA-templated [GO:0006355]
1833	1.12789	5.7465	4.84658	0.00152752	0.021574	TRINITY_DN2824_c0_g1	UPROT	UDP-galactose/UDP-glucose transporter 4 (AtUTr4) UDP-galactose/UDP-glucose transporter 2 (AtUTr2)	carbohydrate transport [GO:0008643] carbohydrate transport [GO:0008643]; UDP-galactose transmembrane transport [GO:0072334]
1083	1.12703	5.20324	6.49391	0.000348498	0.00832519	TRINITY_DN6953_c1_g1	PFAM	At5g44730 (Dreg-2 like protein) (Haloacid dehalogenase-like hydrolase (HAD) superfamily protein)	cellular response to hypoxia [GO:0071456]
1249	1.53006	2.18752	6.11354	0.000482176	0.00999283	TRINITY_DN7196_c1_g1	NA	NA	NA
3524	1.12559	2.04701	2.91243	0.0138669	0.101817	TRINITY_DN3512_c0_g1	PFAM	Ubiquitin carboxyl-terminal hydrolase family protein
1049	1.12377	6.24185	6.57662	0.000326107	0.00804405	TRINITY_DN82976_c1_g1	UPROT	Acyl-CoA--sterol O-acyltransferase 1 (EC 2.3.1.-) (Sterol O-acyltransferase 1)	sterol catabolic process [GO:0016127]; sterol esterification [GO:0034434]
1223	1.12339	3.68781	6.16308	0.000457554	0.00968235	TRINITY_DN126_c0_g3	UPROT	Serine carboxypeptidase-like 19 (Protein SINAPOYLGLUCOSE ACCUMULATOR 2) (Sinapoylglucose--choline O-sinapoyltransferase) (SCT) (EC 2.3.1.91) [Cleaved into: Serine carboxypeptidase-like 19 chain A; Serine carboxypeptidase-like 19 chain B]	secondary metabolic process [GO:0019748]
1253	2.91494	-1.70419	6.21359	0.000487835	0.0100854	TRINITY_DN8609_c0_g1	NA	NA	NA
2222	1.1227	4.36887	4.2827	0.00274163	0.0319052	TRINITY_DN24973_c0_g1	UPROT	Oxygen-evolving enhancer protein 2-1, chloroplastic (OEE2) (23 kDa subunit of oxygen evolving system of photosystem II) (23 kDa thylakoid membrane protein) (OEC 23 kDa subunit) Oxygen-evolving enhancer protein 2-2, chloroplastic (OEE2) (23 kDa subunit of oxygen evolving system of photosystem II) (23 kDa thylakoid membrane protein) (OEC 23 kDa subunit)	photosynthesis [GO:0015979]
1255	-3.51521	1.87507	-6.26547	0.000489716	0.0101078	TRINITY_DN5047_c0_g3	NA	NA	NA
1256	2.98086	0.4031	6.21204	0.000491069	0.0101194	TRINITY_DN7095_c0_g1	NA	NA	NA
1257	-3.95691	-1.07208	-6.30013	0.000491471	0.0101194	TRINITY_DN8074_c2_g1	NA	NA	NA
2415	1.12232	4.4795	4.01339	0.00368513	0.0394607	TRINITY_DN10289_c0_g1	UPROT	BEL1-like homeodomain protein 7 (BEL1-like protein 7)	regulation of transcription by RNA polymerase II [GO:0006357]
2592	1.12228	4.89924	3.80815	0.00465113	0.0464124	TRINITY_DN766_c0_g2	UPROT	DNA-3-methyladenine glycosylase (EC 3.2.2.21) (3-methyladenine DNA glycosidase)	base-excision repair [GO:0006284]
1638	1.1216	7.33284	5.21202	0.00107005	0.0169192	TRINITY_DN3034_c1_g1	UPROT	UV-B-induced protein At3g17800, chloroplastic	response to ozone [GO:0010193]; response to UV-B [GO:0010224]; response to wounding [GO:0009611]
3295	1.11966	5.42116	3.09491	0.010989	0.0862835	TRINITY_DN732_c0_g2	UPROT	Probable xyloglucan endotransglucosylase/hydrolase protein 23 (At-XTH23) (XTH-23) (EC 2.4.1.207) Probable xyloglucan endotransglucosylase/hydrolase protein 25 (At-XTH25) (XTH-25) (EC 2.4.1.207)	cell wall biogenesis [GO:0042546]; cell wall organization [GO:0071555]; xyloglucan metabolic process [GO:0010411] cell wall organization [GO:0071555]; plant-type cell wall biogenesis [GO:0009832]; xyloglucan metabolic process [GO:0010411]
861	1.11818	6.4326	7.29339	0.000188377	0.0056644	TRINITY_DN53894_c2_g1	PFAM	F15H11.18 protein (Uncharacterized protein At1g70990)
1263	3.2147	-1.5486	6.2211	0.000496534	0.0101806	TRINITY_DN658_c4_g1	NA	NA	NA
1264	-1.2686	1.08852	-6.06851	0.000496857	0.0101806	TRINITY_DN10970_c0_g1	NA	NA	NA
1265	-4.16896	-3.7114	-6.30204	0.000497966	0.010195	TRINITY_DN1443_c0_g4	NA	NA	NA
1266	-1.55049	1.00763	-6.06331	0.000503607	0.0103022	TRINITY_DN14871_c0_g1	NA	NA	NA
3558	1.11747	3.1197	2.89076	0.0142565	0.103645	TRINITY_DN6997_c0_g2	UPROT	Pleiotropic drug resistance protein 2 (NpPDR2)
3027	1.11307	4.96055	3.32377	0.00826695	0.0705787	TRINITY_DN643_c2_g3	UPROT	Probable LRR receptor-like serine/threonine-protein kinase At2g16250 (EC 2.7.11.1)
4376	1.11265	0.363574	2.33382	0.0298348	0.176431	TRINITY_DN6546_c0_g2	UPROT	Myb family transcription factor MOF1 (Protein MORE FLORET 1)	cell differentiation [GO:0030154]; floral meristem determinacy [GO:0010582]; negative regulation of gene expression [GO:0010629]; regulation of transcription, DNA-templated [GO:0006355]
4377	1.11265	0.363574	2.33382	0.0298348	0.176431	TRINITY_DN6546_c0_g2	KOG	At2g40260	NA
2157	1.11221	6.23543	4.36431	0.00251155	0.0301267	TRINITY_DN8550_c1_g1	UPROT PFAM	U-box domain-containing protein 34 (Plant U-box protein 34) [Includes: E3 ubiquitin ligase (EC 2.3.2.27) (RING-type E3 ubiquitin transferase); Serine/threonine-protein kinase (EC 2.7.11.-)] At5g57040 (Gb|AAD55473.1) (Lactoylglutathione lyase / glyoxalase I family protein)
1532	1.11185	6.67596	5.41889	0.000881376	0.014896	TRINITY_DN23365_c0_g1	PFAM	Microtubule-associated protein Uncharacterized protein At4g29950 (Uncharacterized protein F27B13.190) (Ypt/Rab-GAP domain of gyp1p superfamily protein)	activation of GTPase activity [GO:0090630]; intracellular protein transport [GO:0006886]
1273	-2.10813	-1.2132	-6.08578	0.000510368	0.0103902	TRINITY_DN13850_c2_g1	NA	NA	NA
1274	-5.23141	0.204044	-6.34725	0.000511785	0.0103981	TRINITY_DN1497_c2_g2	NA	NA	NA
1275	2.54864	-1.6748	6.12182	0.00051184	0.0103981	TRINITY_DN24816_c0_g1	NA	NA	NA
824	1.11171	7.2356	7.43919	0.000169392	0.00531916	TRINITY_DN13563_c0_g1	UPROT	UDP-rhamnose/UDP-galactose transporter 4 (UDP-Rha/UDP-Gal transporter 4) (Bi-functional UDP-rhamnose/UDP-galactose transporter) (Nucleotide sugar transporter-KT 1) (AtNST-KT1) UDP-rhamnose/UDP-galactose transporter 5 (UDP-Rha/UDP-Gal transporter 5) (Bi-functional UDP-rhamnose/UDP-galactose transporter)	carbohydrate transport [GO:0008643]; nucleotide-sugar transmembrane transport [GO:0015780]; UDP-galactose transmembrane transport [GO:0072334] glucose transmembrane transport [GO:1904659]
4039	1.11149	3.65915	2.56931	0.0217311	0.13927	TRINITY_DN30422_c0_g1	UPROT	Oxygen-evolving enhancer protein 1, chloroplastic (OEE1) (33 kDa subunit of oxygen evolving system of photosystem II) (33 kDa thylakoid membrane protein) (OEC 33 kDa subunit)	photosystem II assembly [GO:0010207]; photosystem II stabilization [GO:0042549]
1846	1.11091	2.47556	4.82368	0.00156251	0.0219115	TRINITY_DN3541_c0_g1	UPROT	Raucaffricine-O-beta-D-glucosidase (Raucaffricine beta-glucosidase) (RsRG) (EC 3.2.1.125) (Vomilenine glucosyltransferase) (RsVGT) (EC 2.4.1.219)	alkaloid biosynthetic process [GO:0009821]; carbohydrate metabolic process [GO:0005975]
4795	1.11053	0.299732	2.0977	0.0412065	0.222359	TRINITY_DN6363_c0_g1	PFAM	Mechanosensitive ion channel protein	anion transport [GO:0006820]; detection of mechanical stimulus [GO:0050982]
3482	1.1101	2.67263	2.94172	0.0133493	0.099165	TRINITY_DN13539_c0_g1	PFAM	AT5g54630/MRB17_13 (Zinc finger protein-like protein)	regulation of transcription, DNA-templated [GO:0006355]
2604	1.10901	8.62244	3.79304	0.00473156	0.046985	TRINITY_DN5213_c1_g1	UPROT	Beta-amylase 1, chloroplastic (EC 3.2.1.2) (1,4-alpha-D-glucan maltohydrolase) (Beta-amylase 7) (Thioredoxin-regulated beta-amylase) (TR-BAMY)	response to water deprivation [GO:0009414]; starch catabolic process [GO:0005983]
1282	-1.9864	-0.74107	-6.05892	0.000517841	0.0104667	TRINITY_DN1281_c1_g1	NA	NA	NA
1283	2.15804	-0.917062	6.07103	0.000518676	0.0104752	TRINITY_DN1665_c9_g1	NA	NA	NA
4563	1.1081	3.93931	2.21456	0.0350956	0.199045	TRINITY_DN2509_c0_g1	PFAM	At4g13330 (S-adenosyl-L-methionine-dependent methyltransferases superfamily protein) (Uncharacterized protein AT4g13330)	methylation [GO:0032259]
434	1.10808	4.64389	9.53377	4.36167e-05	0.00259954	TRINITY_DN1136_c18_g1	KOG	At1g57760	NA
1286	-1.44882	2.32238	-6.0124	0.000523923	0.0105493	TRINITY_DN3221_c1_g2	NA	NA	NA
1287	2.37337	-0.73576	6.078	0.000524013	0.0105493	TRINITY_DN7013_c4_g1	NA	NA	NA
3815	1.10713	0.65594	2.72888	0.0175944	0.119475	TRINITY_DN16879_c0_g2	UPROT	Probable flavin-containing monooxygenase 1 (EC 1.14.13.-)	cellular response to hypoxia [GO:0071456]; defense response to bacterium [GO:0042742]; defense response to fungus [GO:0050832]; innate immune response-activating signal transduction [GO:0002758]; L-pipecolic acid biosynthetic process [GO:0062034]; plant-type hypersensitive response [GO:0009626]; response to other organism [GO:0051707]; systemic acquired resistance [GO:0009627]
2441	1.10649	7.27828	3.98805	0.00379021	0.0401616	TRINITY_DN47589_c0_g1	UPROT	Ferrochelatase-2, chloroplastic (EC 4.99.1.1) (Ferrochelatase II) (Heme synthase 2) (Protoheme ferro-lyase 2)	heme biosynthetic process [GO:0006783]
4486	1.10601	-1.16531	2.27264	0.0324161	0.187029	TRINITY_DN7342_c0_g1	UPROT	Germin-like protein 9-3
723	1.10568	3.52864	7.90022	0.000122433	0.00438262	TRINITY_DN513_c0_g1	UPROT	Enoyl-CoA delta isomerase 1, peroxisomal (EC 5.3.3.8) (Delta(3),Delta(2)-enoyl CoA isomerase 1) (AtECI1)	fatty acid beta-oxidation [GO:0006635]; fatty acid catabolic process [GO:0009062]
2808	1.10546	2.23683	3.55784	0.00623103	0.0573671	TRINITY_DN7666_c0_g1	UPROT	Phosphoglycerate mutase-like protein AT74 (At-74)	carbohydrate metabolic process [GO:0005975]
1293	1.81153	-0.197396	6.0202	0.000529455	0.0106167	TRINITY_DN5356_c0_g1	NA	NA	NA
2525	1.10497	7.90636	3.88021	0.00428157	0.0438155	TRINITY_DN1331_c0_g1	UPROT	Bifunctional riboflavin biosynthesis protein RIBA 1, chloroplastic (AtRIBA1) [Includes: 3,4-dihydroxy-2-butanone 4-phosphate synthase (DHBP synthase) (EC 4.1.99.12); GTP cyclohydrolase-2 (EC 3.5.4.25) (GTP cyclohydrolase II)]	riboflavin biosynthetic process [GO:0009231]
172	1.10473	7.99388	12.646	8.90724e-06	0.00134383	TRINITY_DN25044_c0_g1	UPROT PFAM	Malate dehydrogenase [NADP], chloroplastic (EC 1.1.1.82) (NADP-MDH) Nam-like protein 9	carbohydrate metabolic process [GO:0005975]; malate metabolic process [GO:0006108] regulation of transcription, DNA-templated [GO:0006355]
5018	1.10259	-0.203734	1.98146	0.0483553	0.249117	TRINITY_DN129180_c0_g1	UPROT	Serine/threonine-protein phosphatase PP2A-2 catalytic subunit (EC 3.1.3.16) (Protein phosphatase 2A isoform 2)	abscisic acid-activated signaling pathway [GO:0009738]; cellular protein localization [GO:0034613]; chloroplast avoidance movement [GO:0009903]; negative regulation of abscisic acid-activated signaling pathway [GO:0009788]; positive regulation of fatty acid beta-oxidation [GO:0032000]; protein dephosphorylation [GO:0006470]
1297	-0.920714	4.87477	-5.97909	0.000534192	0.0106864	TRINITY_DN2297_c1_g1	NA	NA	NA
1298	-3.7433	-3.67153	-6.1796	0.000535469	0.0106951	TRINITY_DN10717_c0_g1	NA	NA	NA
4292	1.10062	8.71481	2.39555	0.0274286	0.165407	TRINITY_DN2866_c1_g1	UPROT	Pectinesterase/pectinesterase inhibitor PPE8B [Includes: Pectinesterase inhibitor PPE8B (Pectin methylesterase inhibitor PPE8B); Pectinesterase PPE8B (PE PPE8B) (EC 3.1.1.11) (Pectin methylesterase PPE8B)] Probable pectinesterase/pectinesterase inhibitor 32 [Includes: Pectinesterase inhibitor 32 (Pectin methylesterase inhibitor 32); Pectinesterase 32 (PE 32) (EC 3.1.1.11) (Pectin methylesterase 3…	cell wall modification [GO:0042545]; pectin catabolic process [GO:0045490]
1300	2.63096	-2.43872	6.07565	0.000535893	0.0106951	TRINITY_DN12667_c0_g1	NA	NA	NA
2848	1.09937	2.94475	3.51613	0.00654797	0.0594212	TRINITY_DN4979_c0_g1	UPROT	(-)-germacrene D synthase (EC 4.2.3.22) (EC 4.2.3.75)	terpenoid biosynthetic process [GO:0016114]
866	1.0981	5.76612	7.27863	0.000190391	0.00569733	TRINITY_DN6352_c1_g1	PFAM	At3g44190 (FAD/NAD(P)-binding oxidoreductase family protein) (Uncharacterized protein At3g44190) (Uncharacterized protein F26G5_140)
1281	1.09516	7.14767	6.02101	0.000515934	0.0104365	TRINITY_DN910_c1_g1	UPROT	Calcium-transporting ATPase, endoplasmic reticulum-type (EC 7.2.2.10)	calcium ion transmembrane transport [GO:0070588]; calcium ion transport [GO:0006816]; cellular calcium ion homeostasis [GO:0006874]
1304	-2.44552	0.857711	-6.03732	0.000545641	0.0108523	TRINITY_DN23947_c0_g1	NA	NA	NA
1305	-3.48927	0.953722	-6.13412	0.000545985	0.0108523	TRINITY_DN5047_c0_g4	NA	NA	NA
1306	1.14593	3.33436	5.95507	0.00054634	0.0108523	TRINITY_DN4131_c0_g1	NA	NA	NA
4572	1.09503	1.55327	2.20839	0.0353732	0.200193	TRINITY_DN3243_c0_g1	UPROT	Protein PLASTID TRANSCRIPTIONALLY ACTIVE 16, chloroplastic (pTAC16)	circadian rhythm [GO:0007623]
1308	1.6342	2.60352	5.97044	0.000547383	0.010856	TRINITY_DN7125_c0_g1	NA	NA	NA
1309	1.11007	4.95417	5.94893	0.000548986	0.0108775	TRINITY_DN96764_c2_g1	NA	NA	NA
3308	1.09365	-0.568811	3.07901	0.0112048	0.0876266	TRINITY_DN1818_c1_g1	UPROT	Cytochrome P450 72A397 (EC 1.14.14.-)	saponin metabolic process [GO:0016134]
1817	1.09262	6.42354	4.87425	0.00148527	0.0211611	TRINITY_DN16002_c0_g1	PFAM	Armadillo repeat only 4 (At3g26600) (Orf 05 protein)
4816	1.09126	5.02156	2.08518	0.0418845	0.225012	TRINITY_DN2052_c1_g1	UPROT	Extra-large guanine nucleotide-binding protein 1 (Extra-large GTP-binding protein 1) (Extra-large G-protein 1)	adenylate cyclase-modulating G protein-coupled receptor signaling pathway [GO:0007188]
1313	2.00655	-1.72231	5.98266	0.000553603	0.0109366	TRINITY_DN8689_c0_g2	NA	NA	NA
1314	1.3588	4.3594	5.94346	0.000554341	0.0109426	TRINITY_DN1281_c0_g1	NA	NA	NA
2922	1.09071	7.75109	3.43118	0.0072507	0.064084	TRINITY_DN2826_c2_g1	UPROT PFAM	Pentatricopeptide repeat-containing protein At1g59720, chloroplastic/mitochondrial (Protein CHLORORESPIRATORY REDUCTION 28) Actin cross-linking protein (DUF569) (T30E16.31)	mRNA modification [GO:0016556]; mRNA processing [GO:0006397]
1316	-1.91604	1.53752	-5.96948	0.000556611	0.0109636	TRINITY_DN24239_c1_g1	NA	NA	NA
1131	1.08821	6.15056	6.3801	0.000382078	0.0087237	TRINITY_DN1726_c0_g1	UPROT	CBL-interacting protein kinase 32 (EC 2.7.11.1) (OsCIPK32) CBL-interacting serine/threonine-protein kinase 9 (EC 2.7.11.1) (SNF1-related kinase 3.12) (SOS2-like protein kinase PKS6)	intracellular signal transduction [GO:0035556]; protein phosphorylation [GO:0006468] cellular response to potassium ion starvation [GO:0051365]; potassium ion homeostasis [GO:0055075]; regulation of potassium ion transport [GO:0043266]; response to cold [GO:0009409]; response to mannitol [GO:0010555]; response to salt stress [GO:0009651]; response to wounding [GO:0009611]; signal transduction [GO…
1318	2.46612	-1.96947	6.01495	0.000557136	0.0109636	TRINITY_DN24251_c0_g1	NA	NA	NA
1319	1.61042	-0.523366	5.94752	0.000557694	0.0109661	TRINITY_DN5772_c0_g1	NA	NA	NA
2932	1.08545	6.46624	3.42188	0.00733206	0.0645945	TRINITY_DN555_c0_g1	UPROT	Protein DETOXIFICATION 40 (AtDTX40) (Multidrug and toxic compound extrusion protein 40) (MATE protein 40)
2182	1.08528	4.31895	4.32955	0.00260559	0.0308779	TRINITY_DN931_c0_g2	PFAM	Uncharacterized protein At2g46490
2991	1.08423	0.805411	3.36346	0.00787094	0.0680028	TRINITY_DN5615_c0_g1	UPROT	Pentatricopeptide repeat-containing protein At1g28690, mitochondrial
2180	1.08407	8.16596	4.33167	0.00259963	0.0308431	TRINITY_DN9710_c10_g1	UPROT	Heat shock cognate 70 kDa protein
376	1.08312	6.53697	9.94732	3.44293e-05	0.00237128	TRINITY_DN3483_c0_g1	UPROT	AAA-ATPase At5g57480 (EC 3.6.1.-)
1052	1.0827	5.35692	6.57132	0.000327345	0.00805522	TRINITY_DN401_c1_g1	UPROT	F-box protein FBW2 (SKP1-interacting partner 18)	negative regulation of gene expression [GO:0010629]; posttranscriptional regulation of gene expression [GO:0010608]; protein ubiquitination [GO:0016567]; response to abscisic acid [GO:0009737]; SCF-dependent proteasomal ubiquitin-dependent protein catabolic process [GO:0031146]; ubiquitin-dependent protein catabolic process [GO:0006511]
1326	1.61618	2.83485	5.93096	0.000565897	0.0110543	TRINITY_DN1300_c1_g1	NA	NA	NA
771	1.08178	8.87338	7.70017	0.000140635	0.00472123	TRINITY_DN119_c8_g1	UPROT	Homeobox protein knotted-1-like 4 (Protein KNAT4) Homeobox protein knotted-1-like 3 (Protein KNAT3)	regulation of transcription by RNA polymerase II [GO:0006357]; response to light stimulus [GO:0009416] cellular response to cytokine stimulus [GO:0071345]; detection of cytokinin stimulus [GO:0009722]; regulation of transcription by RNA polymerase II [GO:0006357]; response to light stimulus [GO:0009416]
772	1.08178	8.87338	7.70017	0.000140635	0.00472123	TRINITY_DN119_c8_g1	KOG	At5g25220	NA
1329	2.6686	-3.7373	6.01397	0.000566734	0.0110581	TRINITY_DN10052_c2_g1	NA	NA	NA
1330	2.64524	-2.41288	6.00575	0.000569684	0.0111071	TRINITY_DN30652_c0_g1	NA	NA	NA
2199	1.08056	5.65302	4.31422	0.00264859	0.0311514	TRINITY_DN739_c1_g1	UPROT	Heavy metal-associated isoprenylated plant protein 39 (AtHIP39)
4375	1.07984	4.97671	2.33307	0.0298289	0.176431	TRINITY_DN931_c0_g4	UPROT	Probable glucuronoxylan glucuronosyltransferase IRX7 (EC 2.4.1.-) (Protein FRAGILE FIBER 8) (Protein IRREGULAR XYLEM 7)	cell wall organization [GO:0071555]; glucuronoxylan biosynthetic process [GO:0010417]; plant-type secondary cell wall biogenesis [GO:0009834]; protein glycosylation [GO:0006486]
3427	1.07974	2.75047	2.9833	0.0126485	0.095447	TRINITY_DN522_c1_g1	UPROT PFAM	Glycolipid transfer protein 3 Glycolipid transfer protein 2	ceramide transport [GO:0035627]; intermembrane lipid transfer [GO:0120009]
587	1.07956	6.51356	8.55718	7.91746e-05	0.00349679	TRINITY_DN2450_c0_g2	PFAM	Os07g0655900 protein
2754	1.07924	3.59374	3.61644	0.00581057	0.0545664	TRINITY_DN14776_c1_g1	UPROT	Fructose-1,6-bisphosphatase, chloroplastic (FBPase) (EC 3.1.3.11) (D-fructose-1,6-bisphosphate 1-phosphohydrolase)	reductive pentose-phosphate cycle [GO:0019253]
2684	1.07862	9.28422	3.69836	0.00527803	0.0508186	TRINITY_DN12005_c5_g1	UPROT	Clathrin interactor EPSIN 2 (EPSIN-related 2)	endocytosis [GO:0006897]; protein transport [GO:0015031]
2685	1.07862	9.28422	3.69836	0.00527803	0.0508186	TRINITY_DN12005_c5_g1	KOG	At3g59290_1	NA
4718	1.07839	-1.06161	2.13319	0.0391869	0.214892	TRINITY_DN5989_c0_g1	PFAM	Rhamnogalacturonan endolyase (EC 4.2.2.23)	carbohydrate metabolic process [GO:0005975]
4995	1.07786	-0.217592	1.99217	0.0475849	0.246295	TRINITY_DN6959_c0_g1	UPROT	Pentatricopeptide repeat-containing protein At5g27110	RNA modification [GO:0009451]
2313	1.07683	2.85606	4.15571	0.00314546	0.0351521	TRINITY_DN8822_c2_g1	UPROT	Clathrin light chain 1	clathrin coat assembly [GO:0048268]; clathrin-dependent endocytosis [GO:0072583]; intracellular protein transport [GO:0006886]
1644	1.07607	5.46115	5.19754	0.00108429	0.0170804	TRINITY_DN2221_c0_g1	PFAM	Uncharacterized protein AT4g26980 (Uncharacterized protein F10M23.320)
1342	0.958741	4.79872	5.8644	0.000590051	0.011399	TRINITY_DN42509_c0_g2	NA	NA	NA
1343	-3.03787	-2.47758	-5.99896	0.000591587	0.0114168	TRINITY_DN21354_c0_g1	NA	NA	NA
4328	1.0756	0.609677	2.37108	0.0283274	0.169376	TRINITY_DN2631_c5_g1	UPROT	Thylakoid lumenal 29 kDa protein, chloroplastic (TL29) (EC 1.-.-.-) (LeAPx09) (P29)	cellular response to oxidative stress [GO:0034599]; hydrogen peroxide catabolic process [GO:0042744]; response to reactive oxygen species [GO:0000302]
1453	1.07453	8.88001	5.58601	0.000756172	0.0134782	TRINITY_DN1293_c0_g2	PFAM	Dicyanin
1346	-1.01354	3.51774	-5.85324	0.000596013	0.0114624	TRINITY_DN5927_c0_g1	NA	NA	NA
1935	1.07424	6.47785	4.6777	0.00181014	0.0242238	TRINITY_DN751_c0_g2	UPROT PFAM	Protein PHLOEM PROTEIN 2-LIKE A10 (AtPP2-A10) Protease-like protein
656	1.0742	4.97151	8.23861	9.7429e-05	0.00384701	TRINITY_DN1814_c0_g1	UPROT	Polyneuridine-aldehyde esterase (EC 3.1.1.78) (Polyneuridine aldehyde esterase)	indole alkaloid metabolic process [GO:0035834]
1235	1.07358	4.52816	6.13654	0.000467633	0.00980366	TRINITY_DN2680_c0_g1	PFAM	Ras-related small GTP-binding family protein (SGP1 monomeric G-protein)
1350	-1.96188	1.20316	-5.89227	0.000596954	0.0114624	TRINITY_DN4382_c0_g2	NA	NA	NA
1351	-1.27702	2.73296	-5.85246	0.000598688	0.011487	TRINITY_DN17402_c0_g1	NA	NA	NA
1352	2.50301	-3.68256	5.92993	0.000601434	0.0115264	TRINITY_DN13488_c1_g2	NA	NA	NA
1353	-4.42296	0.300246	-6.09736	0.000601963	0.0115264	TRINITY_DN4548_c0_g1	NA	NA	NA
4888	1.07273	7.34031	2.04054	0.0445028	0.235484	TRINITY_DN7968_c3_g1	UPROT	Protein trichome birefringence	cellulose biosynthetic process [GO:0030244]; pectin biosynthetic process [GO:0045489]; plant-type cell wall modification [GO:0009827]
1696	1.07204	3.72921	5.09421	0.0011971	0.0182844	TRINITY_DN14497_c0_g1	UPROT	UDP-glucosyltransferase 29 (UGTPg29) (EC 2.4.1.365) (UDP-glucosyltransferase 94B1) (PgUGT94B1) (UDP-glucosyltransferase 94Q2) (PgUGT94Q2)	response to molecule of fungal origin [GO:0002238]; saponin biosynthetic process [GO:0016135]; terpene biosynthetic process [GO:0046246]; terpenoid biosynthetic process [GO:0016114]
4098	1.07107	3.69675	2.52676	0.0229722	0.145092	TRINITY_DN30422_c0_g2	UPROT	Oxygen-evolving enhancer protein 1, chloroplastic (OEE1) (33 kDa subunit of oxygen evolving system of photosystem II) (33 kDa thylakoid membrane protein) (OEC 33 kDa subunit)	photosystem II assembly [GO:0010207]; photosystem II stabilization [GO:0042549]
1035	1.0708	5.56948	6.60336	0.000319052	0.00797125	TRINITY_DN3575_c1_g1	UPROT	Vacuolar protein sorting-associated protein 28 homolog 2	protein transport to vacuole involved in ubiquitin-dependent protein catabolic process via the multivesicular body sorting pathway [GO:0043328]
4775	1.06921	3.20548	2.1058	0.0406744	0.220426	TRINITY_DN2111_c1_g5	UPROT	Probable trehalose-phosphate phosphatase J (AtTPPJ) (EC 3.1.3.12) (Trehalose 6-phosphate phosphatase)	response to cadmium ion [GO:0046686]; trehalose biosynthetic process [GO:0005992]
1359	-2.47022	2.24826	-5.91513	0.000607644	0.0115887	TRINITY_DN3668_c0_g1	NA	NA	NA
1360	2.55921	6.01143	5.92009	0.000609352	0.0116125	TRINITY_DN273_c1_g1	NA	NA	NA
3028	1.06838	5.88046	3.32301	0.00826751	0.0705787	TRINITY_DN25416_c0_g1	UPROT	Cold-responsive protein kinase 1 (EC 2.7.11.1)	protein autophosphorylation [GO:0046777]; response to cold [GO:0009409]; response to freezing [GO:0050826]; response to insect [GO:0009625]; response to molecule of bacterial origin [GO:0002237]
1362	-2.26218	-1.57548	-5.8892	0.000611555	0.011637	TRINITY_DN6548_c0_g1	NA	NA	NA
1270	1.06815	7.78673	6.0389	0.00050797	0.010358	TRINITY_DN5717_c0_g1	UPROT	Protein LATE ELONGATED HYPOCOTYL (PhLHY) Serine/threonine-protein kinase ATG1a (EC 2.7.11.-) (Autophagy-related protein 1a) (AtAPG1a)	circadian rhythm [GO:0007623]; green leaf volatile biosynthetic process [GO:0010597]; negative regulation of transcription, DNA-templated [GO:0045892]; regulation of circadian rhythm [GO:0042752] autophagy [GO:0006914]; protein transport [GO:0015031]
1271	1.06815	7.78673	6.0389	0.00050797	0.010358	TRINITY_DN5717_c0_g1	KOG	At3g61960	NA
2935	1.06794	3.41392	3.41759	0.00736797	0.0648432	TRINITY_DN3485_c1_g2	UPROT	Desiccation protectant protein Lea14 homolog	response to desiccation [GO:0009269]
3422	1.06722	3.39034	2.98647	0.0125942	0.095186	TRINITY_DN6949_c0_g1	UPROT	B-box zinc finger protein 32 (EIP6, EMF1-INTERACTING PROTEIN 6)	blue light signaling pathway [GO:0009785]; negative regulation of transcription, DNA-templated [GO:0045892]; photomorphogenesis [GO:0009640]; red or far-red light signaling pathway [GO:0010017]; regulation of flower development [GO:0009909]; regulation of transcription, DNA-templated [GO:0006355]; response to chitin [GO:0010200]
3110	1.0655	8.8605	3.25789	0.00895668	0.0745292	TRINITY_DN522_c15_g1	PFAM	Arabinogalactan-protein
2869	1.064	3.16015	3.48432	0.00679815	0.0612317	TRINITY_DN4706_c0_g1	UPROT	Putative G-type lectin S-receptor-like serine/threonine-protein kinase At1g61610 (EC 2.7.11.1) G-type lectin S-receptor-like serine/threonine-protein kinase B120 (EC 2.7.11.1)	innate immune response [GO:0045087]; protein phosphorylation [GO:0006468]; recognition of pollen [GO:0048544]
2223	1.06381	3.50869	4.28141	0.00274316	0.0319083	TRINITY_DN41710_c0_g1	PFAM	Arabinogalactan-protein
4958	1.06325	0.504092	2.00818	0.0465138	0.24263	TRINITY_DN127131_c0_g1	UPROT	GDSL esterase/lipase LTL1 (EC 3.1.1.-) (Extracellular lipase LTL1) (Lithium-tolerant lipase 1) (AtLTL1) (Li-tolerant lipase 1)	hyperosmotic salinity response [GO:0042538]; lipid catabolic process [GO:0016042]; response to lithium ion [GO:0010226]; response to salicylic acid [GO:0009751]
1371	-1.3292	3.27242	-5.79625	0.000629772	0.0118945	TRINITY_DN3494_c0_g1	NA	NA	NA
4750	1.06294	2.65463	2.11475	0.0401672	0.2188	TRINITY_DN5168_c1_g1	UPROT	HVA22-like protein e (AtHVA22e)	hyperosmotic salinity response [GO:0042538]; response to abscisic acid [GO:0009737]; response to cold [GO:0009409]; response to water deprivation [GO:0009414]
3216	1.0616	7.18987	3.16925	0.00999818	0.0804489	TRINITY_DN4304_c0_g1	UPROT	Protein ENHANCED DOWNY MILDEW 2	defense response to fungus [GO:0050832]; heterochromatin maintenance [GO:0070829]; leaf pavement cell development [GO:0090436]; positive regulation of chromatin silencing [GO:0031937]; positive regulation of flower development [GO:0009911]; positive regulation of histone H3-K27 methylation [GO:0061087]; positive regulation of histone H3-K9 dimethylation [GO:1900111]; regulation of DNA methylation…
4239	1.0595	3.47145	2.42938	0.0261703	0.159796	TRINITY_DN9886_c0_g1	UPROT	Inorganic phosphate transporter 2-1, chloroplastic (H(+)/Pi cotransporter) (AtPht2;1)	phosphate ion transmembrane transport [GO:0035435]; phosphate ion transport [GO:0006817]
2603	1.05921	5.58602	3.79426	0.00472124	0.0469089	TRINITY_DN16023_c0_g1	UPROT PFAM	Uncharacterized calcium-binding protein At1g02270 Gb|AAC24386.1	response to cold [GO:0009409]
3077	1.05764	4.89653	3.28401	0.00867159	0.0728747	TRINITY_DN128_c2_g1	PFAM	Alpha/beta-Hydrolases superfamily protein (Putative lipase) F15H18.6	lipid metabolic process [GO:0006629]
1377	1.4569	6.03043	5.79334	0.000633953	0.0119241	TRINITY_DN4215_c0_g2	NA	NA	NA
1378	-2.0638	2.31571	-5.83117	0.000634171	0.0119241	TRINITY_DN21302_c0_g1	NA	NA	NA
1379	1.52691	-0.522874	5.7951	0.0006347	0.0119252	TRINITY_DN7271_c0_g2	NA	NA	NA
1380	1.48607	2.28071	5.79241	0.000635169	0.0119252	TRINITY_DN1452_c0_g4	NA	NA	NA
3078	1.05764	4.89653	3.28401	0.00867159	0.0728747	TRINITY_DN128_c2_g1	KOG	At1g18460	NA
534	1.05674	6.2241	8.94888	6.189e-05	0.00301666	TRINITY_DN11357_c0_g1	UPROT	Probable transcription factor PosF21 (bZIP transcription factor 59) (AtbZIP59)
2834	1.05384	1.3511	3.53372	0.00640705	0.0584194	TRINITY_DN1072_c0_g2	UPROT	Pleiotropic drug resistance protein 3 (NtPDR3)
1384	1.88199	5.70583	5.80256	0.000642494	0.0120271	TRINITY_DN82694_c1_g1	NA	NA	NA
4887	1.05373	8.29689	2.04043	0.0444739	0.23538	TRINITY_DN1155_c0_g1	UPROT	Glucan endo-1,3-beta-glucosidase, acidic isoform PR-Q' (EC 3.2.1.39) ((1->3)-beta-glucan endohydrolase) ((1->3)-beta-glucanase) (Beta-1,3-endoglucanase) (PR-35)	carbohydrate metabolic process [GO:0005975]; defense response [GO:0006952]
1852	1.0535	4.56652	4.81783	0.0015706	0.0219693	TRINITY_DN3182_c0_g1	UPROT	Probable inactive receptor kinase At1g48480 Probable inactive receptor kinase At5g16590	response to symbiotic fungus [GO:0009610]
993	1.05346	6.90164	6.76403	0.000281057	0.00732482	TRINITY_DN2301_c3_g1	PFAM	At1g68490 (Translocase subunit seca) (Uncharacterized protein At1g68490) (Uncharacterized protein T26J14.6)
1388	2.85512	3.67711	5.87716	0.000648077	0.0120939	TRINITY_DN82897_c0_g1	NA	NA	NA
3100	1.053	4.63729	3.26712	0.00885332	0.0738875	TRINITY_DN7539_c0_g1	UPROT	Calcium sensing receptor, chloroplastic (Sulfurtransferase 3) (AtStr3)	cellular response to calcium ion [GO:0071277]; de-etiolation [GO:0009704]; regulation of stomatal closure [GO:0090333]
1390	-2.80555	4.47259	-5.86092	0.000654726	0.012202	TRINITY_DN142_c0_g1	NA	NA	NA
3647	1.05254	5.04505	2.82706	0.0154576	0.109675	TRINITY_DN6416_c0_g1	PFAM	Os04g0658200 protein
4570	1.05199	8.21352	2.2074	0.035364	0.200193	TRINITY_DN1932_c3_g1	UPROT	Myosin-6 (AtMYA2)	actin filament organization [GO:0007015]; root hair elongation [GO:0048767]; vesicle transport along actin filament [GO:0030050]
1915	1.05182	4.37571	4.71066	0.00174995	0.0236682	TRINITY_DN2643_c0_g1	UPROT	Uncharacterized protein At4g15545
4657	1.05172	-0.254619	2.16229	0.0376155	0.208988	TRINITY_DN6675_c0_g1	KOG	At5g01080	NA
1301	1.05054	7.30481	5.96539	0.000540921	0.0107869	TRINITY_DN1234_c1_g1	UPROT	Glutaredoxin-C9 (AtGrxC9) (Protein ROXY 19)	jasmonic acid mediated signaling pathway [GO:0009867]; negative regulation of transcription by RNA polymerase II [GO:0000122]; response to salicylic acid [GO:0009751]; salicylic acid mediated signaling pathway [GO:0009863]
1771	1.05042	7.39332	4.96812	0.0013531	0.0197898	TRINITY_DN8303_c0_g1	UPROT	Guanosine deaminase (EC 3.5.4.15) (tRNA-specific adenosine deaminase TAD4) (AtTAD4)	purine nucleoside catabolic process [GO:0006152]
1397	-2.06839	5.22127	-5.77778	0.00066498	0.0123296	TRINITY_DN3021_c0_g1	NA	NA	NA
3109	1.04899	6.43695	3.25933	0.00893822	0.0744	TRINITY_DN2496_c1_g1	UPROT	Agmatine coumaroyltransferase-2 (EC 2.3.1.64)
2063	1.04858	5.48997	4.50623	0.00216036	0.0270938	TRINITY_DN3662_c0_g1	UPROT	RNA polymerase II C-terminal domain phosphatase-like 1 (FCP-like 1) (EC 3.1.3.16) (Carboxyl-terminal phosphatase-like 1) (AtCPL1) (CTD phosphatase-like 1) (Protein FIERY 2) (Protein JASMONATE OVEREXPRESSING 1) (Protein SHINY 4)	abscisic acid-activated signaling pathway [GO:0009738]; dephosphorylation of RNA polymerase II C-terminal domain [GO:0070940]; multicellular organism development [GO:0007275]; negative regulation of transcription, DNA-templated [GO:0045892]; nuclear-transcribed mRNA catabolic process, nonsense-mediated decay [GO:0000184]; response to salt stress [GO:0009651]; response to wounding [GO:0009611]
1400	-1.71762	-0.369903	-5.74379	0.000670286	0.0124008	TRINITY_DN1882_c0_g4	NA	NA	NA
1401	-1.58692	4.11113	-5.73218	0.000672806	0.0124383	TRINITY_DN22859_c0_g1	NA	NA	NA
1730	1.04839	3.76405	5.04255	0.00125821	0.0188367	TRINITY_DN31028_c0_g1	UPROT	BAG family molecular chaperone regulator 3 (Bcl-2-associated athanogene 3) BAG family molecular chaperone regulator 1 (Bcl-2-associated athanogene 1)	protein stabilization [GO:0050821] cytoplasm protein quality control by the ubiquitin-proteasome system [GO:0071629]; protein stabilization [GO:0050821]
2031	1.04791	5.80668	4.54862	0.00206697	0.0263396	TRINITY_DN1770_c0_g1	PFAM	Mannan endo-1,4-beta-mannosidase (EC 3.2.1.78)	actin filament bundle assembly [GO:0051017]; carbohydrate metabolic process [GO:0005975]; cell migration [GO:0016477]; establishment or maintenance of cell polarity [GO:0007163] actin filament organization [GO:0007015]; organic substance metabolic process [GO:0071704]
605	1.04712	7.47418	8.44485	8.50974e-05	0.00364321	TRINITY_DN41456_c0_g1	UPROT	Ras-related protein RHN1 Ras-related protein Rab5	protein transport [GO:0015031] intracellular protein transport [GO:0006886]
2968	1.04606	8.3336	3.38521	0.0076605	0.0666769	TRINITY_DN4409_c1_g1	UPROT PFAM	Cytochrome b561 and DOMON domain-containing protein At4g17280 (Protein b561A.tha2) Cytochrome b561 and DOMON domain-containing protein At5g35735 (Protein b561A.tha16) Cytochrome b561 and DOMON domain-containing protein	cellular response to hypoxia [GO:0071456]
2736	1.04555	4.56987	3.63153	0.0057053	0.0539226	TRINITY_DN42689_c0_g2	UPROT	Arogenate dehydratase 3 (PhADT3) (EC 4.2.1.91) (Prephenate dehydratase ADT3) (EC 4.2.1.51)	L-phenylalanine biosynthetic process [GO:0009094]
495	1.04551	7.66004	9.17413	5.39476e-05	0.00283097	TRINITY_DN901_c1_g1	UPROT	ALA-interacting subunit 1 (AtALIS1) (ALA3 beta-subunit 1) ALA-interacting subunit 3 (AtALIS3)	phospholipid transport [GO:0015914]
1408	-2.92633	-2.14125	-5.82812	0.000680618	0.0125219	TRINITY_DN71976_c0_g1	NA	NA	NA
1409	2.12386	4.63784	5.7558	0.000680783	0.0125219	TRINITY_DN1833_c0_g1	NA	NA	NA
496	1.04551	7.66004	9.17413	5.39476e-05	0.00283097	TRINITY_DN901_c1_g1	KOG	At1g54310	NA
3357	1.04519	5.12018	3.03925	0.0117716	0.0907427	TRINITY_DN1039_c0_g2	UPROT PFAM	WRKY transcription factor WRKY24 (OsWRKY24) WRKY DNA-binding protein	abscisic acid-activated signaling pathway [GO:0009738]; gibberellic acid mediated signaling pathway [GO:0009740]; negative regulation of abscisic acid-activated signaling pathway [GO:0009788]; negative regulation of gibberellic acid mediated signaling pathway [GO:0009938]; positive regulation of transcription, DNA-templated [GO:0045893]; response to abscisic acid [GO:0009737]; response to jasmoni…
1412	-2.06728	-1.71854	-5.74622	0.000683817	0.0125431	TRINITY_DN10223_c0_g1	NA	NA	NA
2380	1.04305	5.40336	4.06034	0.00349321	0.0379669	TRINITY_DN1800_c0_g1	UPROT	Inositol hexakisphosphate and diphosphoinositol-pentakisphosphate kinase VIP1 (EC 2.7.4.21) (EC 2.7.4.24) (Probable protein QUANTITATIVE VITAMIN E-7) (Protein VIP HOMOLOG 2) (VIP1 homolog protein 1) (Arabidopsis homolog protein of yeast VIP1 1) (AtVIP1) Inositol hexakisphosphate and diphosphoinositol-pentakisphosphate kinase VIP2 (EC 2.7.4.21) (EC 2.7.4.24) (Protein VIP HOMOLOG 1) (VIP1 homolog p…	defense response to fungus [GO:0050832]; inositol metabolic process [GO:0006020]; inositol phosphate biosynthetic process [GO:0032958]; jasmonic acid and ethylene-dependent systemic resistance [GO:0009861]; positive regulation of antifungal innate immune response [GO:1905036]; positive regulation of defense response to insect [GO:1900367]; positive regulation of vitamin E biosynthetic process [GO…
1987	1.04261	5.954	4.60252	0.00195467	0.0254589	TRINITY_DN455_c0_g1	UPROT	PHD finger protein At1g33420
1415	-3.30988	1.6579	-5.85376	0.000686295	0.0125685	TRINITY_DN68217_c0_g1	NA	NA	NA
1807	1.04233	6.83273	4.89379	0.00145593	0.0208604	TRINITY_DN24575_c0_g1	PFAM	6b-interacting protein 1
1635	1.04142	7.28996	5.21795	0.00106309	0.0168406	TRINITY_DN19917_c0_g1	UPROT	L-ascorbate peroxidase S, chloroplastic/mitochondrial (EC 1.11.1.11) (Stromal ascorbate peroxidase) (AtAPx05) (sAPX) L-ascorbate peroxidase T, chloroplastic (EC 1.11.1.11) (Thylakoid-bound ascorbate peroxidase) (AtAPx06) (tAPX)	cellular response to oxidative stress [GO:0034599]; hydrogen peroxide catabolic process [GO:0042744]; response to reactive oxygen species [GO:0000302] cellular response to oxidative stress [GO:0034599]; chloroplast-nucleus signaling pathway [GO:0010019]; cold acclimation [GO:0009631]; hydrogen peroxide catabolic process [GO:0042744]; hydrogen peroxide mediated signaling pathway [GO:0071588]; resp…
1418	2.45107	-1.2154	5.7664	0.00069157	0.0126377	TRINITY_DN6354_c0_g1	NA	NA	NA
3814	1.03874	9.13777	2.72767	0.0175927	0.119475	TRINITY_DN5059_c0_g1	UPROT	Sodium/calcium exchanger NCL1 (Na(+)/Ca(2+)-exchange protein NCL1) (OsEFCAX1) (Protein NCX-like 1) (OsNCL1) Sodium/calcium exchanger NCL (Na(+)/Ca(2+)-exchange protein NCL) (Protein NCX-like) (AtNCL)	calcium ion transmembrane transport [GO:0070588]; cellular calcium ion homeostasis [GO:0006874]; cellular response to salt stress [GO:0071472] calcium ion homeostasis [GO:0055074]; calcium ion transmembrane transport [GO:0070588]; cellular calcium ion homeostasis [GO:0006874]; cellular response to salt stress [GO:0071472]
3768	1.03867	2.6068	2.75314	0.0170156	0.116959	TRINITY_DN6253_c0_g1	UPROT PFAM	L-ascorbate oxidase (ASO) (Ascorbase) (EC 1.10.3.3) L-ascorbate oxidase (EC 1.10.3.3) (Fragment)
1421	1.85764	-0.124305	5.71439	0.000693698	0.0126493	TRINITY_DN6725_c0_g1	NA	NA	NA
1422	-2.28144	2.79939	-5.74523	0.000695383	0.0126709	TRINITY_DN4597_c0_g1	NA	NA	NA
1423	1.57573	2.32059	5.69221	0.000696845	0.0126826	TRINITY_DN7759_c0_g1	NA	NA	NA
1424	-3.24888	1.5132	-5.83069	0.000697026	0.0126826	TRINITY_DN23505_c1_g1	NA	NA	NA
1425	3.76423	-2.52277	5.87342	0.000698407	0.0126986	TRINITY_DN13508_c0_g1	NA	NA	NA
1426	-1.7949	-0.80324	-5.69563	0.000702736	0.0127604	TRINITY_DN8801_c0_g1	NA	NA	NA
4404	1.0385	7.16643	2.3181	0.0304016	0.178701	TRINITY_DN2247_c0_g1	PFAM	Armadillo repeat only 2 (Uncharacterized protein At5g66200)
4104	1.03707	-1.59135	2.52157	0.0231119	0.145756	TRINITY_DN9593_c0_g3	PFAM	Uncharacterized protein AT4g27200
1429	-1.58192	0.887368	-5.68138	0.000703818	0.0127604	TRINITY_DN2015_c4_g1	NA	NA	NA
3300	1.03585	2.38067	3.08965	0.0110433	0.0865769	TRINITY_DN23347_c0_g1	UPROT	WRKY transcription factor 44 (Protein TRANSPARENT TESTA GLABRA 2) (WRKY DNA-binding protein 44)	epidermal cell fate specification [GO:0009957]; seed coat development [GO:0010214]
1431	1.85225	0.49867	5.6943	0.000706017	0.0127819	TRINITY_DN4920_c0_g1	NA	NA	NA
4673	1.03442	1.65465	2.15421	0.0380119	0.210498	TRINITY_DN4957_c3_g1	UPROT	Thylakoid lumenal protein TL20.3, chloroplastic
3838	1.03289	3.89982	2.70739	0.0180652	0.121939	TRINITY_DN3463_c1_g2	UPROT	Probable receptor-like protein kinase At2g39360 (EC 2.7.11.-)	protein autophosphorylation [GO:0046777]
2931	1.03112	8.08941	3.42124	0.00733147	0.0645945	TRINITY_DN3736_c0_g2	UPROT	NAC domain-containing protein 83 (ANAC083) (Protein VND-INTERACTING 2)	leaf senescence [GO:0010150]; negative regulation of transcription, DNA-templated [GO:0045892]; response to abscisic acid [GO:0009737]; response to salt stress [GO:0009651]; viral process [GO:0016032]; xylem development [GO:0010089]
1435	1.41093	2.01682	5.65483	0.000715871	0.0129234	TRINITY_DN68_c1_g2	NA	NA	NA
1436	1.4811	6.91908	5.65326	0.000718709	0.0129654	TRINITY_DN8811_c1_g1	NA	NA	NA
1241	1.03028	5.60778	6.11557	0.000475807	0.00992576	TRINITY_DN968_c0_g1	NR	NP_001235688.1	NA
1608	1.02944	6.72621	5.26833	0.0010135	0.0163163	TRINITY_DN19289_c0_g1	UPROT	Oxalate--CoA ligase (EC 6.2.1.8) (4-coumarate--CoA ligase isoform 8) (At4CL8) (4-coumarate--CoA ligase-like 10) (Acyl-activating enzyme 3) (Adenosine monophosphate binding protein 3) (AtMPBP3) (Oxalyl-CoA synthetase) Probable CoA ligase CCL9 (HlCCL9) (EC 6.2.1.-)	defense response to fungus [GO:0050832]; fatty acid metabolic process [GO:0006631]; oxalate catabolic process [GO:0033611]; positive regulation of seed germination [GO:0010030]; response to cadmium ion [GO:0046686]; seed coat development [GO:0010214]
390	1.02815	6.21745	9.83383	3.66887e-05	0.0024346	TRINITY_DN1014_c1_g1	UPROT	Probable calcium-binding protein CML20 (Calmodulin-like protein 20) (Centrin 1) (AtCEN1) Caltractin (Centrin)	abscisic acid-activated signaling pathway involved in stomatal movement [GO:1901527]; mitotic cell cycle [GO:0000278] cell cycle [GO:0007049]; cell division [GO:0051301]
1110	1.02756	5.44107	6.43572	0.000364955	0.00850197	TRINITY_DN1793_c1_g1	PFAM	At1g73390 (Endosomal targeting BRO1-like domain-containing protein)
984	1.0273	6.5936	6.79694	0.000273887	0.00720866	TRINITY_DN1369_c0_g1	PFAM	Expressed protein (TRAF-type zinc finger-like protein)
985	1.0273	6.5936	6.79694	0.000273887	0.00720866	TRINITY_DN1369_c0_g1	KOG	At1g09920	NA
2748	1.02662	8.01549	3.62121	0.00577371	0.0543353	TRINITY_DN1993_c0_g1	PFAM	At4g24380 (Dihydrofolate reductase) (Uncharacterized protein At4g24380/T22A6_210) Uncharacterized protein AT4g24380 (Uncharacterized protein T22A6.210)
1444	1.44765	3.8242	5.62347	0.000737285	0.0132252	TRINITY_DN4084_c2_g1	NA	NA	NA
1445	-1.94607	1.11386	-5.64984	0.000739196	0.0132501	TRINITY_DN5044_c0_g1	NA	NA	NA
1446	-2.67726	4.39262	-5.71046	0.000740441	0.0132631	TRINITY_DN6776_c1_g1	NA	NA	NA
2803	1.02574	1.50753	3.55929	0.00621259	0.057276	TRINITY_DN1189_c1_g1	PFAM	SAUR-like auxin-responsive protein family (Uncharacterized protein At2g36210/F2H17.18)	response to auxin [GO:0009733]
1448	-2.31039	2.42574	-5.66759	0.000747098	0.0133634	TRINITY_DN18814_c1_g1	NA	NA	NA
4076	1.02489	9.1414	2.541	0.022514	0.142981	TRINITY_DN2613_c2_g1	UPROT PFAM	Granule-bound starch synthase 1, chloroplastic/amyloplastic (EC 2.4.1.242) (Granule-bound starch synthase I) (GBSS-I) Polyketide cyclase/dehydrase and lipid transport superfamily protein (Putative membrane related protein) Membrane related protein CP5, putative	starch biosynthetic process [GO:0019252]
1450	2.94614	-3.36939	5.71883	0.000751336	0.0134203	TRINITY_DN37279_c0_g1	NA	NA	NA
3112	1.02265	7.56534	3.25403	0.00899344	0.074786	TRINITY_DN832_c0_g1	UPROT	O-fucosyltransferase 19 (O-FucT-19) (EC 2.4.1.-) (O-fucosyltransferase family protein) O-fucosyltransferase 28 (O-FucT-28) (EC 2.4.1.-) (O-fucosyltransferase family protein) Outer envelope protein 61 (Tetratricopeptide repeat domain-containing protein 7)	fucose metabolic process [GO:0006004] cytosol to endoplasmic reticulum transport [GO:0046967]; protein transport [GO:0015031]
1452	3.3131	-1.17393	5.7492	0.000753215	0.0134349	TRINITY_DN2661_c1_g1	NA	NA	NA
2195	1.02196	5.39079	4.31661	0.00264005	0.0311087	TRINITY_DN1416_c0_g1	UPROT	Myosin-binding protein 1
1454	-3.74391	-3.27413	-5.7797	0.00075769	0.0134957	TRINITY_DN17675_c0_g1	NA	NA	NA
1289	1.01977	6.07217	5.99894	0.000525427	0.010561	TRINITY_DN932_c0_g1	PFAM	AT5G51180 protein (Alpha/beta-Hydrolases superfamily protein) (Uncharacterized protein At5g51180)	cellular lipid metabolic process [GO:0044255]
1456	-1.80144	-1.45486	-5.60807	0.000760584	0.0135207	TRINITY_DN4382_c0_g1	NA	NA	NA
1290	1.01977	6.07217	5.99894	0.000525427	0.010561	TRINITY_DN932_c0_g1	KOG	At5g51180	NA
3609	1.01929	2.55401	2.85233	0.0149502	0.107224	TRINITY_DN8725_c0_g1	PFAM	Exostosin family protein	protein glycosylation [GO:0006486]
3610	1.01929	2.55401	2.85233	0.0149502	0.107224	TRINITY_DN8725_c0_g1	KOG	At5g25820	NA
1621	1.01759	4.21718	5.24639	0.00103462	0.0165344	TRINITY_DN9712_c0_g2	UPROT	Probable LRR receptor-like serine/threonine-protein kinase At3g47570 (EC 2.7.11.1)
2605	1.01748	5.70845	3.79173	0.00473261	0.046985	TRINITY_DN36253_c0_g1	PFAM	At2g15695 (Uncharacterized protein At2g15695)
3687	1.01744	3.80466	2.8081	0.0158325	0.111192	TRINITY_DN19_c1_g2	PFAM	DNAJ heat shock family protein (Putative heat shock protein)	chaperone cofactor-dependent protein refolding [GO:0051085]
1463	-2.79645	-1.32046	-5.68314	0.000766312	0.013573	TRINITY_DN5967_c0_g1	NA	NA	NA
885	1.0172	4.83596	7.20677	0.000200635	0.00587896	TRINITY_DN4568_c2_g1	UPROT	Serine/threonine-protein kinase SAPK3 (EC 2.7.11.1) (Osmotic stress/abscisic acid-activated protein kinase 3) (Protein kinase REK) (stress-activated protein kinase 3) (OsSAPK3)	abscisic acid-activated signaling pathway [GO:0009738]; intracellular signal transduction [GO:0035556]; protein phosphorylation [GO:0006468]
1465	-0.941495	3.84874	-5.56701	0.000768581	0.0135942	TRINITY_DN7482_c0_g1	NA	NA	NA
1466	-2.08911	-1.79105	-5.60972	0.000774124	0.0136827	TRINITY_DN84499_c0_g1	NA	NA	NA
1467	-3.03897	-3.502	-5.6922	0.000775389	0.0136955	TRINITY_DN118118_c0_g1	NA	NA	NA
4103	1.01616	0.656243	2.52133	0.0231086	0.145756	TRINITY_DN8206_c1_g1	UPROT	Protein Ycf2
1764	1.01593	4.3203	4.97651	0.0013416	0.0197012	TRINITY_DN9036_c1_g1	PFAM	AOBP (Ascorbate oxidase promoter-binding protein)	regulation of transcription, DNA-templated [GO:0006355]
4392	1.01512	2.18514	2.32342	0.0301644	0.177785	TRINITY_DN20849_c0_g1	UPROT	Raucaffricine-O-beta-D-glucosidase (Raucaffricine beta-glucosidase) (RsRG) (EC 3.2.1.125) (Vomilenine glucosyltransferase) (RsVGT) (EC 2.4.1.219)	alkaloid biosynthetic process [GO:0009821]; carbohydrate metabolic process [GO:0005975]
2829	1.015	8.64868	3.53686	0.0063799	0.058293	TRINITY_DN10471_c1_g1	PFAM	Nam-like protein 1	regulation of transcription, DNA-templated [GO:0006355]
3394	1.01467	2.27982	3.00715	0.0122554	0.093421	TRINITY_DN5764_c0_g1	UPROT	Manganese-dependent ADP-ribose/CDP-alcohol diphosphatase (EC 3.6.1.13) (EC 3.6.1.16) (EC 3.6.1.53) (ADPRibase-Mn) (CDP-choline phosphohydrolase)
2244	1.01438	9.03427	4.24671	0.00284645	0.0327883	TRINITY_DN3803_c1_g2	UPROT	Beta-galactosidase 3 (Lactase 3) (EC 3.2.1.23) Thioredoxin H-type 1 (Trx-H1)	carbohydrate metabolic process [GO:0005975] glycerol ether metabolic process [GO:0006662]
1434	1.01358	6.70072	5.65153	0.000712481	0.0128714	TRINITY_DN18356_c0_g2	UPROT	Tubby-like F-box protein 14 (OsTLP14) (Tubby-like F-box protein 4) (OsTLP4) Tubby-like F-box protein 8 (OsTLP8) (Tubby-like F-box protein 1) (OsTLP1)
4469	1.01347	-0.405631	2.28074	0.0319631	0.185132	TRINITY_DN17772_c0_g1	UPROT	Pentatricopeptide repeat-containing protein At5g46460, mitochondrial
2679	1.01254	6.66455	3.69856	0.00527224	0.0508186	TRINITY_DN578_c1_g1	UPROT	Tryptamine 5-hydroxylase (EC 1.14.-.-) (Cytochrome P450 71P1) (Protein SEKIGUCHI LESION) Protein HHL1, chloroplastic (Hypersensitive to high light 1)	defense response [GO:0006952]; serotonin biosynthetic process from tryptophan [GO:0006587]
3212	1.0118	6.75351	3.17061	0.00997351	0.0803325	TRINITY_DN4726_c1_g1	UPROT	Transcription factor bHLH25 (Basic helix-loop-helix protein 25) (AtbHLH25) (bHLH 25) (Transcription factor EN 29) (bHLH transcription factor bHLH025)	regulation of transcription, DNA-templated [GO:0006355]
889	1.01142	6.40139	7.17608	0.000205253	0.00598254	TRINITY_DN2463_c1_g2	UPROT	Probable CoA ligase CCL5 (HlCCL5) (EC 6.2.1.-)
1479	-2.37747	-0.729795	-5.60297	0.000796226	0.0139469	TRINITY_DN5057_c0_g1	NA	NA	NA
890	1.01142	6.40139	7.17608	0.000205253	0.00598254	TRINITY_DN2463_c1_g2	KOG	At5g18540	NA
3684	1.01074	4.5217	2.80881	0.0158162	0.111169	TRINITY_DN6393_c0_g2	UPROT	Mitogen-activated protein kinase kinase kinase 1 (ARAKIN) (AtMEKK1) (MAP kinase kinase kinase 1) (EC 2.7.11.25)	cold acclimation [GO:0009631]; innate immune response [GO:0045087]; MAPK cascade [GO:0000165]; protein autophosphorylation [GO:0046777]; response to cold [GO:0009409]; response to L-glutamate [GO:1902065]; response to osmotic stress [GO:0006970]; response to salt stress [GO:0009651]; response to wounding [GO:0009611]; root meristem growth [GO:0010449]; root system development [GO:0022622]
2464	1.01054	3.69122	3.95147	0.00394455	0.0413917	TRINITY_DN19740_c0_g1	UPROT	Protein DETOXIFICATION 14 (AtDTX14) (Multidrug and toxic compound extrusion protein 14) (MATE protein 14) Protein DETOXIFICATION 7 (AtDTX7) (Multidrug and toxic compound extrusion protein 7) (MATE protein 7)	xenobiotic transport [GO:0042908]
3949	1.01043	6.09357	2.6331	0.0199155	0.130602	TRINITY_DN2848_c0_g1	PFAM	Uncharacterized protein AT4g35240 (Uncharacterized protein F23E12.200)
1484	-1.73851	2.95201	-5.54327	0.000803731	0.0140299	TRINITY_DN5190_c0_g1	NA	NA	NA
1485	2.18185	-0.75926	5.57502	0.000804397	0.0140318	TRINITY_DN1490_c3_g2	NA	NA	NA
4900	1.01017	3.92279	2.03602	0.044673	0.235791	TRINITY_DN15491_c0_g2	UPROT	LOB domain-containing protein 15 (ASYMMETRIC LEAVES 2-like protein 11) (AS2-like protein 11)	positive regulation of gene expression [GO:0010628]; tracheary element differentiation [GO:1905177]
4841	1.00911	4.80927	2.06762	0.0427723	0.228564	TRINITY_DN5122_c0_g1	UPROT	Rust resistance kinase Lr10 (EC 2.7.11.1) (Probable receptor-like serine/threonine-protein kinase LRK10)
4258	1.00883	6.85572	2.41482	0.0266544	0.162049	TRINITY_DN4292_c1_g2	PFAM	Tyrosine-rich hydroxyproline-rich glycoprotein (Fragment)
1399	1.00839	5.07971	5.7258	0.000666781	0.012345	TRINITY_DN2610_c1_g1	UPROT	UPF0235 protein At5g63440	circadian regulation of translation [GO:0097167]; mRNA processing [GO:0006397]; photomorphogenesis [GO:0009640]; positive regulation of photomorphogenesis [GO:2000306]; RNA splicing [GO:0008380]
1490	-1.46684	2.93073	-5.51611	0.000813292	0.0141351	TRINITY_DN4512_c0_g1	NA	NA	NA
2151	1.00799	7.21683	4.36864	0.00249692	0.0300366	TRINITY_DN1823_c0_g1	UPROT	Serine/arginine-rich splicing factor SR30 (At-SR30) (At-SRp30) (AtSR30) (SF2/ASF-like splicing modulator Srp30) (Serine-arginine rich RNA binding protein 30)	mRNA splicing, via spliceosome [GO:0000398]
1492	1.86713	-1.37907	5.53682	0.000814745	0.0141351	TRINITY_DN20401_c1_g1	NA	NA	NA
3541	1.00793	6.44295	2.89608	0.0141266	0.103215	TRINITY_DN6404_c0_g1	UPROT	Phosphoenolpyruvate carboxylase 4 (AtPPC4) (PEPC 4) (PEPCase 4) (EC 4.1.1.31)	carbon fixation [GO:0015977]; photosynthesis [GO:0015979]; tricarboxylic acid cycle [GO:0006099]
2377	1.00687	6.95963	4.06465	0.00347522	0.03782	TRINITY_DN4327_c1_g1	PFAM	RING/U-box superfamily protein (Uncharacterized protein At5g01960) Uncharacterized protein T7H20_10 RING-type domain-containing protein	positive regulation of ERAD pathway [GO:1904294]
3040	1.00605	5.25654	3.31554	0.00833602	0.070901	TRINITY_DN1174_c0_g1	PFAM	At5g42440 (Protein kinase superfamily protein) (Serine/threonine protein kinase-like protein)	protein phosphorylation [GO:0006468]
1496	-2.41855	-2.06585	-5.5723	0.000821445	0.0142215	TRINITY_DN38752_c0_g1	NA	NA	NA
2637	1.00601	5.70961	3.75137	0.00495793	0.0486126	TRINITY_DN4870_c0_g1	PFAM	AT3G08760 protein (At3g08760) (Protein kinase superfamily protein) (Uncharacterized protein F17O14.23)
1498	-3.8123	1.8257	-5.68568	0.000828497	0.0143241	TRINITY_DN8689_c0_g1	NA	NA	NA
1499	-1.70827	2.11047	-5.5055	0.00083055	0.0143498	TRINITY_DN2372_c3_g2	NA	NA	NA
1500	1.41457	5.52482	5.49028	0.000831161	0.0143506	TRINITY_DN28823_c0_g2	NA	NA	NA
1130	1.00581	6.3038	6.38468	0.000380397	0.00870175	TRINITY_DN4610_c0_g2	UPROT	Callose synthase 10 (EC 2.4.1.34) (1,3-beta-glucan synthase) (Protein CHORUS) (Protein GLUCAN SYNTHASE-LIKE 8)	(1->3)-beta-D-glucan biosynthetic process [GO:0006075]; cell wall organization [GO:0071555]; developmental growth [GO:0048589]; microsporogenesis [GO:0009556]; pollen development [GO:0009555]; regulation of cell shape [GO:0008360]
1502	-1.8808	2.44446	-5.51441	0.000832337	0.0143513	TRINITY_DN6664_c0_g1	NA	NA	NA
1923	1.00463	8.89872	4.69416	0.00177881	0.0239563	TRINITY_DN2228_c0_g1	PFAM	ARM repeat superfamily protein (AT5g36230/T30G6_9) (Uncharacterized protein At5g36230)
1504	1.53244	6.15768	5.489	0.000835956	0.0143941	TRINITY_DN1549_c1_g1	NA	NA	NA
1321	1.00269	5.34401	5.92454	0.000560141	0.0109972	TRINITY_DN4367_c0_g1	UPROT	Nudix hydrolase 25 (AtNUDT25) (EC 3.6.1.17) (Bis(5'-nucleosyl)-tetraphosphatase (asymmetrical))	diadenosine tetraphosphate catabolic process [GO:0015967]; nucleoside phosphate metabolic process [GO:0006753]; ribose phosphate metabolic process [GO:0019693]
3223	1.00253	-0.272189	3.16049	0.0100991	0.0810809	TRINITY_DN13507_c0_g2	UPROT	G-type lectin S-receptor-like serine/threonine-protein kinase RLK1 (EC 2.7.11.1) (Receptor-like protein kinase 1)
2728	1.00047	4.49818	3.64478	0.00561415	0.0532191	TRINITY_DN1604_c1_g1	UPROT	Auxin response factor 18	auxin-activated signaling pathway [GO:0009734]
2867	1.00004	7.23448	3.48609	0.00677804	0.0610735	TRINITY_DN97121_c1_g1	UPROT	Amino acid transporter AVT3C (AtAvt3C) (Aromatic and neutral amino acid transporter-like protein 2)	amino acid transmembrane transport [GO:0003333]; neutral amino acid transport [GO:0015804]
1535	0.999874	7.08939	5.41607	0.000882737	0.014896	TRINITY_DN4634_c0_g2	UPROT	NAC domain-containing protein 87 (ANAC087)
1510	-1.66305	-1.35348	-5.48613	0.000843396	0.0144633	TRINITY_DN8485_c0_g1	NA	NA	NA
3517	0.996941	7.78425	2.91556	0.0137747	0.101345	TRINITY_DN2016_c1_g1	UPROT	Threonine dehydratase 1 biosynthetic, chloroplastic (EC 4.3.1.19) (SlTD1) (Threonine deaminase 1)	cellular amino acid biosynthetic process [GO:0008652]; isoleucine biosynthetic process [GO:0009097]; threonine catabolic process [GO:0006567]
1512	1.46676	3.17544	5.46963	0.000848673	0.0145341	TRINITY_DN2414_c0_g1	NA	NA	NA
2783	0.996369	4.88735	3.57877	0.00606864	0.0563841	TRINITY_DN3632_c0_g1	UPROT	Protein DA1-related 1 Protein DA1 (Protein SUPPRESSOR OF LARGE SEED AND ORGAN PHENOTYPES OF DA1-1 1)	regulation of DNA endoreduplication [GO:0032875] negative regulation of cell population proliferation [GO:0008285]; negative regulation of organ growth [GO:0046621]; plant ovule morphogenesis [GO:0048482]; positive regulation of leaf senescence [GO:1900057]; regulation of DNA endoreduplication [GO:0032875]; regulation of organ growth [GO:0046620]; regulation of seed growth [GO:0080113]; seed morp…
1514	1.84387	0.830575	5.48341	0.000854351	0.0146076	TRINITY_DN19361_c3_g1	NA	NA	NA
4464	0.996096	2.87493	2.28472	0.0317773	0.184266	TRINITY_DN2465_c1_g1	PFAM	Receptor-like kinase CHRK1	carbohydrate metabolic process [GO:0005975]
3844	0.995075	7.2865	2.70334	0.0181493	0.122311	TRINITY_DN557_c0_g4	UPROT	Ethylene-responsive transcription factor 2 (NtERF2) (Ethylene-responsive element-binding factor 2) (EREBP-2)	defense response [GO:0006952]; ethylene-activated signaling pathway [GO:0009873]
4542	0.994459	0.685751	2.22709	0.0343695	0.195847	TRINITY_DN2744_c0_g2	UPROT	Peroxidase 11 (Atperox P11) (EC 1.11.1.7) (ATP23a/ATP23b)	hydrogen peroxide catabolic process [GO:0042744]; response to oxidative stress [GO:0006979]; rhythmic process [GO:0048511]
1518	2.56323	0.154303	5.53776	0.000857823	0.0146315	TRINITY_DN3394_c0_g2	NA	NA	NA
3402	0.994253	7.22151	3.00245	0.0123253	0.0937287	TRINITY_DN14413_c0_g1	PFAM	At1g64110/F22C12_22 (p-loop containing nucleoside triphosphate hydrolases superfamily protein) Similar to homeobox protein (Fragment)
1520	1.37494	0.70971	5.45047	0.000861	0.0146543	TRINITY_DN9105_c0_g1	NA	NA	NA
1521	-1.78383	-0.743064	-5.46992	0.000861856	0.0146543	TRINITY_DN84281_c0_g1	NA	NA	NA
3663	0.993298	6.97443	2.81629	0.015659	0.110647	TRINITY_DN1408_c0_g1	UPROT	BTB/POZ domain and ankyrin repeat-containing protein NPR1 (MhNPR1) (NPR1 homolog)	defense response [GO:0006952]; regulation of jasmonic acid mediated signaling pathway [GO:2000022]; regulation of salicylic acid mediated signaling pathway [GO:2000031]; response to salt stress [GO:0009651]; response to water deprivation [GO:0009414]; systemic acquired resistance, salicylic acid mediated signaling pathway [GO:0009862]
1523	-1.03236	6.37881	-5.44175	0.00086226	0.0146543	TRINITY_DN868_c13_g2	NA	NA	NA
1517	0.993032	5.85081	5.44778	0.000857246	0.0146315	TRINITY_DN6527_c1_g1	PFAM	Nuclear factor Y, subunit B11 (Putative CCAAT-binding transcription factor subunit)	cellular response to DNA damage stimulus [GO:0006974]; heterochromatin assembly [GO:0031507]; leading strand elongation [GO:0006272]; nucleosome mobilization [GO:0042766]; regulation of transcription, DNA-templated [GO:0006355]
2574	0.990614	8.45556	3.82242	0.00456738	0.0458838	TRINITY_DN2475_c0_g1	UPROT	Pentatricopeptide repeat-containing protein At5g44230	RNA modification [GO:0009451]
1995	0.988466	5.74439	4.59136	0.00197642	0.0256368	TRINITY_DN3605_c1_g1	UPROT	Protein DETOXIFICATION 28 (AtDTX28) (Multidrug and toxic compound extrusion protein 28) (MATE protein 28) Protein DETOXIFICATION 27 (AtDTX27) (Multidrug and toxic compound extrusion protein 27) (MATE protein 27)
2242	0.988054	6.2469	4.24927	0.00283796	0.0327256	TRINITY_DN2705_c0_g1	PFAM	Gb|AAD21756.1
4959	0.987458	4.36298	2.00535	0.0465656	0.24285	TRINITY_DN13647_c0_g1	UPROT	Probable protein phosphatase 2C 49 (AtPP2C49) (EC 3.1.3.16)	protein dephosphorylation [GO:0006470]; response to salt stress [GO:0009651]
3247	0.985936	3.79435	3.13408	0.0104364	0.0831564	TRINITY_DN3782_c0_g1	KOG	At5g57410	NA
4006	0.984521	5.07581	2.58743	0.0211485	0.136708	TRINITY_DN8918_c0_g1	UPROT	Cysteine-rich receptor-like protein kinase 3 (Cysteine-rich RLK3) (EC 2.7.11.-)	protein autophosphorylation [GO:0046777]
1531	-1.79978	0.0340591	-5.45335	0.000875956	0.0148211	TRINITY_DN72776_c0_g1	NA	NA	NA
3689	0.984506	4.94735	2.80662	0.0158551	0.111289	TRINITY_DN821_c0_g1	UPROT	E3 ubiquitin-protein ligase RZFP34 (EC 2.3.2.27) (CHY zinc-finger and RING protein 1) (RING zinc-finger protein 34) (RZFP34 protein homolog) (AtRZPF34)	protein ubiquitination [GO:0016567]; regulation of stomatal opening [GO:1902456]; ubiquitin-dependent protein catabolic process [GO:0006511]
2648	0.981639	7.98904	3.73811	0.00503363	0.0491457	TRINITY_DN6960_c0_g1	UPROT	Probable LRR receptor-like serine/threonine-protein kinase At1g74360 (EC 2.7.11.1)	defense response to nematode [GO:0002215]; multidimensional cell growth [GO:0009825]; seed germination [GO:0009845]
1534	-1.81066	0.00376278	-5.44599	0.000882513	0.014896	TRINITY_DN2818_c2_g1	NA	NA	NA
1406	0.981309	5.20754	5.70542	0.00067886	0.0125137	TRINITY_DN6986_c0_g1	UPROT	Replication protein A 70 kDa DNA-binding subunit A (AtRPA70A) (AtRPA1-3) (Replication factor A protein 1A) (Replication protein A 1A) (AtRPA1A)	chiasma assembly [GO:0051026]; DNA unwinding involved in DNA replication [GO:0006268]; double-strand break repair via homologous recombination [GO:0000724]; male gamete generation [GO:0048232]; male meiosis I [GO:0007141]; meiotic cell cycle [GO:0051321]; nucleotide-excision repair [GO:0006289]; pollen development [GO:0009555]; reciprocal meiotic recombination [GO:0007131]; telomere maintenance v…
1536	1.50647	4.41055	5.4267	0.000884343	0.0149132	TRINITY_DN83203_c0_g1	NA	NA	NA
3362	0.980821	5.15437	3.03557	0.0118157	0.0909446	TRINITY_DN1718_c0_g2	UPROT	Plasma membrane ATPase 1 (EC 7.1.2.1) (Proton pump 1) ATPase 7, plasma membrane-type (EC 7.1.2.1) (Proton pump 7)	proton export across plasma membrane [GO:0120029] proton export across plasma membrane [GO:0120029]; proton transmembrane transport [GO:1902600]; regulation of intracellular pH [GO:0051453]
1538	2.7709	-0.203225	5.51884	0.000887975	0.0149403	TRINITY_DN8834_c0_g1	NA	NA	NA
1539	3.54083	-3.49998	5.58632	0.000888344	0.0149403	TRINITY_DN19963_c0_g4	NA	NA	NA
2988	0.979189	1.61344	3.36341	0.00786008	0.0679937	TRINITY_DN5867_c1_g1	UPROT	Pleiotropic drug resistance protein 3 (NtPDR3)
1541	-2.95675	-0.254853	-5.53447	0.000888895	0.0149403	TRINITY_DN83073_c0_g1	NA	NA	NA
3670	0.977269	6.54888	2.81212	0.0157405	0.110992	TRINITY_DN4680_c0_g1	UPROT	Protein PSK SIMULATOR 2 (AtPSI2)	multicellular organism development [GO:0007275]; positive regulation of growth [GO:0045927]; response to peptide hormone [GO:0043434]
1543	-1.39239	5.00437	-5.41219	0.000892482	0.0149807	TRINITY_DN1722_c4_g1	NA	NA	NA
1190	0.975995	4.9973	6.24796	0.000425697	0.00926952	TRINITY_DN42509_c0_g1	UPROT	Probable xyloglucan endotransglucosylase/hydrolase protein 30 (At-XTH30) (XTH-30) (EC 2.4.1.207)	cell wall biogenesis [GO:0042546]; cell wall organization [GO:0071555]; xyloglucan metabolic process [GO:0010411]
3056	0.975102	5.33376	3.29686	0.00852647	0.0721249	TRINITY_DN35889_c0_g1	UPROT	Calcium-binding protein KRP1 (KIC-related protein 1)	cellular response to hypoxia [GO:0071456]; response to auxin [GO:0009733]; response to karrikin [GO:0080167]
3542	0.974661	4.67399	2.89535	0.0141333	0.103234	TRINITY_DN3234_c0_g1	UPROT	Protein SEEDLING PLASTID DEVELOPMENT 1	plastid organization [GO:0009657]; reversible differentiation [GO:0090677]; seed maturation [GO:0010431]
1547	4.15438	-3.95394	5.62197	0.000899388	0.015053	TRINITY_DN71564_c0_g1	NA	NA	NA
1548	-2.73778	-2.35975	-5.50153	0.000899759	0.015053	TRINITY_DN86251_c0_g1	NA	NA	NA
3895	0.974321	4.4225	2.6609	0.019186	0.127568	TRINITY_DN5025_c0_g7	UPROT	Phytosulfokine receptor 1 (DcPSKR1) (EC 2.7.11.1) (Phytosulfokine LRR receptor kinase 1)
2212	0.974146	6.80216	4.29181	0.00271032	0.0316863	TRINITY_DN3986_c0_g1	UPROT	Auxin response factor 3 (Protein ETTIN)	abaxial cell fate specification [GO:0010158]; auxin-activated signaling pathway [GO:0009734]; auxin metabolic process [GO:0009850]; floral meristem determinacy [GO:0010582]; positive regulation of response to water deprivation [GO:1902584]; response to auxin [GO:0009733]; vegetative phase change [GO:0010050]
1551	-2.02317	-0.817474	-5.43338	0.000905536	0.0151197	TRINITY_DN97423_c0_g1	NA	NA	NA
2606	0.973454	5.77528	3.79021	0.00473903	0.0470149	TRINITY_DN8556_c0_g1	UPROT	Probable CCR4-associated factor 1 homolog 7 (EC 3.1.13.4)	exonucleolytic catabolism of deadenylated mRNA [GO:0043928]; negative regulation of translation [GO:0017148]
3674	0.97319	6.86297	2.81022	0.0157787	0.111104	TRINITY_DN126171_c0_g1	UPROT	Probable clathrin assembly protein At4g32285	clathrin coat assembly [GO:0048268]; clathrin-dependent endocytosis [GO:0072583]; vesicle budding from membrane [GO:0006900]
907	0.971165	5.91325	7.12314	0.00021348	0.00610706	TRINITY_DN2048_c0_g1	PFAM	Chaperone protein dnaJ-like protein (Uncharacterized protein At2g38000)
3874	0.971089	2.08247	2.68088	0.0186867	0.124936	TRINITY_DN4833_c0_g1	PFAM	2Fe-2S ferredoxin-like superfamily protein (Uncharacterized protein At4g32590)
1327	0.971032	8.47645	5.91234	0.000565994	0.0110543	TRINITY_DN1725_c3_g1	UPROT	Calcium-dependent protein kinase 4 (CDPK 4) (StCDPK4) (EC 2.7.11.1)	intracellular signal transduction [GO:0035556]; peptidyl-serine phosphorylation [GO:0018105]; protein autophosphorylation [GO:0046777]
1630	0.969991	4.91615	5.23361	0.00104689	0.016636	TRINITY_DN2697_c0_g2	UPROT	Putative lipid phosphate phosphatase 3, chloroplastic (AtLPP3) (EC 3.1.3.-) (Phosphatidate phosphohydrolase 3) (Phosphatidic acid phosphatase 3) Lipid phosphate phosphatase 1 (AtLPP1) (EC 3.1.3.-) (Phosphatidic acid phosphatase 1) (AtPAP1) (Prenyl diphosphate phosphatase)	phospholipid metabolic process [GO:0006644] cellular response to hypoxia [GO:0071456]; phospholipid metabolic process [GO:0006644]; plant-type hypersensitive response [GO:0009626]; response to UV-B [GO:0010224]
1269	0.96971	5.82935	6.0412	0.000506627	0.010339	TRINITY_DN3717_c0_g1	PFAM	Uncharacterized protein AT4g23000 (Uncharacterized protein F7H19.181) Uncharacterized protein AT4g11800
1559	-0.847385	4.84015	-5.37882	0.000913224	0.0151681	TRINITY_DN939_c1_g1	NA	NA	NA
1560	-1.37657	1.5368	-5.38553	0.000914354	0.015177	TRINITY_DN545_c0_g1	NA	NA	NA
788	0.969182	6.20122	7.63709	0.000146912	0.00482408	TRINITY_DN582_c0_g2	UPROT	Transcription factor TCP8	regulation of transcription, DNA-templated [GO:0006355]
4728	0.969012	3.90852	2.12453	0.0395178	0.216224	TRINITY_DN2727_c3_g1	UPROT	30S ribosomal protein S2, chloroplastic	translation [GO:0006412]
1565	0.968389	6.14464	5.37037	0.00092077	0.0152241	TRINITY_DN3273_c1_g1	UPROT	Uncharacterized protein At1g76660
4122	0.96813	5.27245	2.50193	0.0236952	0.148777	TRINITY_DN10083_c2_g1	UPROT	5-amino-6-(5-phospho-D-ribitylamino)uracil phosphatase, chloroplastic (AtPyrP2) (EC 3.1.3.104) (5-amino-6-ribitylamino-2,4(1H,3H)-pyrimidinedione 5'-phosphate phosphatase) (ARPP phosphatase) (Haloacid dehalogenase-like hydrolase domain-containing protein)	protein phosphorylation [GO:0006468]; riboflavin biosynthetic process [GO:0009231]
2177	0.966397	3.3809	4.33239	0.00259468	0.0308179	TRINITY_DN5918_c2_g1	UPROT	Retrovirus-related Pol polyprotein from transposon RE2 (Retro element 2) (AtRE2) [Includes: Protease RE2 (EC 3.4.23.-); Reverse transcriptase RE2 (EC 2.7.7.49); Endonuclease RE2] Cytochrome P450 87A3 (EC 1.14.-.-) Subtilisin-like protease SBT5.4 (EC 3.4.21.-) (Subtilase subfamily 5 member 4) (AtSBT5.4) Cytochrome P450 708A2 (EC 1.14.-.-) (Thalianol hydroxylase) (AtTHAH)	DNA integration [GO:0015074]; DNA recombination [GO:0006310] brassinosteroid biosynthetic process [GO:0016132]; brassinosteroid homeostasis [GO:0010268]; multicellular organism development [GO:0007275]; sterol metabolic process [GO:0016125] maintenance of meristem identity [GO:0010074]; regulation of growth [GO:0040008]
1566	1.46278	5.91486	5.38125	0.000920795	0.0152241	TRINITY_DN1278_c0_g1	NA	NA	NA
3188	0.966123	5.74477	3.1904	0.00972547	0.0789311	TRINITY_DN1188_c2_g1	PFAM	RING/FYVE/PHD zinc finger superfamily protein
3189	0.966123	5.74477	3.1904	0.00972547	0.0789311	TRINITY_DN1188_c2_g1	KOG	At1g14260	NA
2667	0.965028	5.88009	3.71595	0.00516422	0.0500544	TRINITY_DN126185_c1_g1	UPROT	Epidermis-specific secreted glycoprotein EP1 (52/54 kDa medium protein)	water transport [GO:0006833]
1570	1.97154	1.93174	5.40204	0.000928899	0.015328	TRINITY_DN4056_c0_g2	NA	NA	NA
2487	0.96034	6.46497	3.92239	0.00407463	0.0423608	TRINITY_DN990_c0_g1	UPROT	Vesicle transport protein GOT1 (Golgi transport 1)	vesicle-mediated transport [GO:0016192]
1572	2.16388	1.36883	5.41421	0.000931368	0.0153488	TRINITY_DN6324_c0_g1	NA	NA	NA
801	0.95979	6.59252	7.56606	0.000154497	0.00499474	TRINITY_DN2556_c0_g1	UPROT	Phosphatidylcholine:diacylglycerol cholinephosphotransferase 1 (AtPDCT1) (EC 2.7.8.-) (Protein REDUCED OLEATE DESATURATION 1) Palmitoyl-monogalactosyldiacylglycerol delta-7 desaturase, chloroplastic (EC 1.14.19.42) (Acyl-lipid desaturase 3) (Fatty acid desaturase 5) (FAD5) (Fatty acid desaturase B) (FADB) (Monogalactosyldiacylglycerol-specific palmitic acid desaturase) Protein POST-ILLUMINATION C…	phosphatidylcholine metabolic process [GO:0046470] oxylipin biosynthetic process [GO:0031408]; photoinhibition [GO:0010205]; unsaturated fatty acid biosynthetic process [GO:0006636] cellular heat acclimation [GO:0070370]; chlororespiration [GO:0010478]; nonphotochemical quenching [GO:0010196]
1574	-1.72373	5.24647	-5.37348	0.000939129	0.0154535	TRINITY_DN8934_c0_g1	NA	NA	NA
1575	1.96568	0.483735	5.38936	0.000939549	0.0154535	TRINITY_DN8337_c0_g1	NA	NA	NA
1576	1.71098	0.764068	5.36933	0.000942097	0.0154853	TRINITY_DN43225_c0_g1	NA	NA	NA
1577	2.42018	-1.92311	5.41876	0.000946341	0.0155352	TRINITY_DN6744_c0_g1	NA	NA	NA
1578	4.37409	-2.29152	5.58242	0.000946355	0.0155352	TRINITY_DN8150_c0_g1	NA	NA	NA
1579	2.93213	1.59036	5.46154	0.000948852	0.0155596	TRINITY_DN54_c0_g1	NA	NA	NA
1580	1.42082	0.718833	5.34713	0.000949073	0.0155596	TRINITY_DN6726_c5_g1	NA	NA	NA
3602	0.959391	1.07955	2.8572	0.0148439	0.106673	TRINITY_DN7273_c0_g1	UPROT	PHD finger protein MALE STERILITY 1	anther wall tapetum morphogenesis [GO:0048655]; cellular response to brassinosteroid stimulus [GO:0071367]; microgametogenesis [GO:0055046]; pollen germination [GO:0009846]; pollen wall assembly [GO:0010208]; positive regulation of transcription, DNA-templated [GO:0045893]; reproductive process [GO:0022414]
4151	0.959321	2.37712	2.48149	0.0243491	0.151821	TRINITY_DN6049_c0_g1	UPROT	Putative UDP-glucose flavonoid 3-O-glucosyltransferase 3 (FaGT3) (EC 2.4.1.-) (Flavonol 3-O-glucosyltransferase 3)
1583	-1.5582	6.71379	-5.3498	0.00095201	0.0155776	TRINITY_DN7133_c1_g1	NA	NA	NA
1584	-3.79153	-2.98543	-5.53053	0.000952896	0.015582	TRINITY_DN128466_c0_g1	NA	NA	NA
1585	1.51939	0.811978	5.33875	0.00096024	0.0156839	TRINITY_DN128312_c0_g1	NA	NA	NA
1586	-1.08275	5.41108	-5.32622	0.000960366	0.0156839	TRINITY_DN443_c0_g1	NA	NA	NA
1587	1.9789	-1.67058	5.36473	0.000962284	0.0157051	TRINITY_DN3699_c1_g1	NA	NA	NA
1588	-1.70944	-1.34639	-5.34327	0.000965229	0.015743	TRINITY_DN70390_c0_g1	NA	NA	NA
2059	0.959053	5.62922	4.50931	0.00215187	0.0270408	TRINITY_DN681_c0_g1	UPROT	VQ motif-containing protein 22 (AtVQ22)
4842	0.957535	6.56788	2.0664	0.0427857	0.228564	TRINITY_DN1352_c0_g1	UPROT	C2 and GRAM domain-containing protein At1g03370
3130	0.957181	4.70923	3.23671	0.00918148	0.0758921	TRINITY_DN136_c5_g1	UPROT	Type I inositol polyphosphate 5-phosphatase 2 (At5PTase2) (EC 3.1.3.56)	abscisic acid-activated signaling pathway [GO:0009738]; inositol phosphate dephosphorylation [GO:0046855]; inositol trisphosphate metabolic process [GO:0032957]; phosphatidylinositol dephosphorylation [GO:0046856]; response to abscisic acid [GO:0009737]; seed germination [GO:0009845]; seedling development [GO:0090351]
4987	0.956269	4.55439	1.99245	0.04736	0.245578	TRINITY_DN3820_c0_g1	PFAM	DUF630 family protein, putative (DUF630 and DUF632) (F8K7.18 protein) (Uncharacterized protein At1g21740)
4225	0.956025	-0.980852	2.43709	0.0258429	0.158325	TRINITY_DN2924_c7_g1	UPROT	Peruvianin-1 (EC 3.4.22.-) (Peruvianin-I) (Fragment)
1832	0.955549	6.54802	4.8457	0.00152632	0.021574	TRINITY_DN9171_c0_g2	UPROT PFAM	NAC domain containing protein 50 (ANAC050) Nam-like protein 4	flower development [GO:0009908]; histone H3-K4 demethylation [GO:0034720]; negative regulation of transcription, DNA-templated [GO:0045892]; photoperiodism, flowering [GO:0048573]; regulation of gene silencing by RNA [GO:0060966] regulation of transcription, DNA-templated [GO:0006355]
4530	0.954951	5.12246	2.23166	0.0341276	0.194995	TRINITY_DN21560_c0_g1	KOG	At1g12450	NA
1596	1.19697	2.7509	5.29921	0.000986654	0.0159938	TRINITY_DN5106_c0_g1	NA	NA	NA
2363	0.954287	6.08873	4.08114	0.00341088	0.0373152	TRINITY_DN27603_c0_g1	PFAM	Uncharacterized protein At2g03810	regulation of asymmetric cell division [GO:0009786]
1598	1.96956	3.82505	5.33705	0.000986915	0.0159938	TRINITY_DN1275_c2_g2	NA	NA	NA
2364	0.954287	6.08873	4.08114	0.00341088	0.0373152	TRINITY_DN27603_c0_g1	KOG	At2g03810	NA
3919	0.95374	5.23211	2.64697	0.0195369	0.129088	TRINITY_DN3183_c0_g1	UPROT	Protein DETOXIFICATION 33 (AtDTX33) (Multidrug and toxic compound extrusion protein 33) (MATE protein 33)
1601	1.28374	4.2022	5.29738	0.000990229	0.0160168	TRINITY_DN1214_c0_g1	NA	NA	NA
4761	0.953302	1.27869	2.10831	0.040392	0.219506	TRINITY_DN96680_c0_g1	UPROT	Bidirectional sugar transporter SWEET1 (AtSWEET1) (Protein SUGARS WILL EVENTUALLY BE EXPORTED TRANSPORTERS 1)	carbohydrate transport [GO:0008643]; protein homooligomerization [GO:0051260]
1843	0.952443	5.65133	4.82638	0.00155604	0.0218622	TRINITY_DN2350_c0_g1	UPROT PFAM	Serine/threonine-protein kinase Nek6 (EC 2.7.11.1) (NimA-related protein kinase 6) (OsNek6) Serine/threonine-protein kinase Nek6 (EC 2.7.11.1) (NimA-related protein kinase 6) (AtNek6) Serine/threonine-protein kinase Nek4 (EC 2.7.11.1) (NimA-related protein kinase 4) (OsNek4)	cortical microtubule organization [GO:0043622]; lateral root formation [GO:0010311]; negative regulation of ethylene biosynthetic process [GO:0010366]; protein phosphorylation [GO:0006468] cortical microtubule organization [GO:0043622]; microtubule-based process [GO:0007017]
1604	-2.39689	-2.32851	-5.35701	0.00100066	0.0161546	TRINITY_DN14614_c1_g3	NA	NA	NA
3889	0.95161	3.54126	2.6635	0.0191149	0.127296	TRINITY_DN31987_c0_g1	PFAM	Rubredoxin-like superfamily protein (Uncharacterized protein At5g51010)
1606	-4.21573	-2.69401	-5.50259	0.00100774	0.0162482	TRINITY_DN33689_c0_g1	NA	NA	NA
3503	0.949231	4.60237	2.92408	0.0136172	0.100544	TRINITY_DN3637_c0_g1	UPROT	Dolichol kinase EVAN (EC 2.7.1.108)	dolichyl monophosphate biosynthetic process [GO:0043048]; pollen development [GO:0009555]; pollen tube reception [GO:0010483]; protein glycosylation [GO:0006486]
2692	0.948145	5.02001	3.68768	0.00533663	0.0512551	TRINITY_DN1504_c0_g1	UPROT	Methionine gamma-lyase (AtMGL) (EC 4.4.1.11) (L-methioninase)	cellular response to sulfate starvation [GO:0009970]; cellular response to water deprivation [GO:0042631]; cysteine biosynthetic process via cystathionine [GO:0019343]; methionine catabolic process via 2-oxobutanoate [GO:0019458]; protein homotetramerization [GO:0051289]; transsulfuration [GO:0019346]
4479	0.946922	3.63896	2.27285	0.032263	0.18643	TRINITY_DN3434_c1_g1	UPROT	Probable anion transporter 3, chloroplastic (Phosphate transporter PHT4;2)
4907	0.946413	0.497881	2.0311	0.0448996	0.236572	TRINITY_DN126_c1_g1	UPROT	Serine carboxypeptidase-like 18 (EC 3.4.16.-)	secondary metabolic process [GO:0019748]
1611	-1.20839	3.05196	-5.26561	0.00101859	0.016371	TRINITY_DN214_c0_g1	NA	NA	NA
1612	-1.01578	5.3712	-5.26097	0.00102046	0.0163907	TRINITY_DN23942_c0_g1	NA	NA	NA
2549	0.945095	8.39176	3.85362	0.0044056	0.0446836	TRINITY_DN5551_c0_g1	UPROT	Transcription factor MYB78 (Myb-related protein 78) (AtMYB78)	regulation of transcription, DNA-templated [GO:0006355]; response to abscisic acid [GO:0009737]; response to salt [GO:1902074]
1614	-3.31227	-2.57281	-5.41256	0.00102449	0.0164338	TRINITY_DN25181_c0_g1	NA	NA	NA
1615	4.18527	-3.42966	5.48192	0.00102509	0.0164338	TRINITY_DN30_c0_g3	NA	NA	NA
3000	0.944715	7.51704	3.35195	0.00796825	0.0686483	TRINITY_DN1388_c0_g1	UPROT PFAM	Heat shock factor protein HSF8 (Heat shock transcription factor 8) (HSTF 8) (Heat stress transcription factor) Heat shock factor	cellular response to heat [GO:0034605]; regulation of transcription by RNA polymerase II [GO:0006357]
3537	0.93943	8.11974	2.89868	0.0140678	0.102904	TRINITY_DN10084_c0_g1	UPROT	Arogenate dehydratase 3 (PhADT3) (EC 4.2.1.91) (Prephenate dehydratase ADT3) (EC 4.2.1.51)	L-phenylalanine biosynthetic process [GO:0009094]
3294	0.9394	4.65228	3.0946	0.010962	0.0860997	TRINITY_DN2262_c0_g1	UPROT	Acyl-CoA-binding domain-containing protein 3 (Acyl-CoA binding protein 3)
1619	-1.9886	0.272028	-5.29006	0.00103292	0.0165279	TRINITY_DN10584_c0_g1	NA	NA	NA
1620	1.10716	2.60977	5.24778	0.0010342	0.0165344	TRINITY_DN4497_c0_g2	NA	NA	NA
2060	0.939187	8.17755	4.50813	0.00215429	0.0270482	TRINITY_DN43_c2_g1	PFAM	AT4G25030 protein (At4g25030) (Serine/Threonine-kinase) (Uncharacterized protein At4g25030) (Uncharacterized protein F13M23.170)	defense response to bacterium [GO:0042742]
1622	-1.27166	5.7237	-5.24284	0.00104219	0.0166353	TRINITY_DN557_c2_g1	NA	NA	NA
1623	3.8131	-1.89583	5.43556	0.00104225	0.0166353	TRINITY_DN8505_c0_g1	NA	NA	NA
968	0.937105	6.32593	6.83682	0.000265423	0.00709945	TRINITY_DN184_c0_g1	PFAM	Cyclin-T1-4 (CycT1;4) (Protein AtCycT-like2) Cyclin-T1-5 (CycT1;5) (Protein AtCycT-like1)	cell cycle [GO:0007049]; cell division [GO:0051301]; positive regulation of DNA-templated transcription, elongation [GO:0032786]; regulation of transcription by RNA polymerase II [GO:0006357]; response to virus [GO:0009615]; trichome morphogenesis [GO:0010090] cell cycle [GO:0007049]; cell division [GO:0051301]; positive regulation of DNA-templated transcription, elongation [GO:0032786]; regulati…
4789	0.936859	6.56658	2.09705	0.0410071	0.221566	TRINITY_DN513_c0_g2	UPROT	Serine acetyltransferase 3, mitochondrial (AtSAT-3) (AtSERAT2;2) (SAT-m) (EC 2.3.1.30)	cysteine biosynthetic process [GO:0019344]; cysteine biosynthetic process from serine [GO:0006535]; response to cadmium ion [GO:0046686]
1626	2.79175	-3.84542	5.34456	0.00104614	0.016636	TRINITY_DN69464_c0_g1	NA	NA	NA
2666	0.931723	5.73385	3.7168	0.00515799	0.0500132	TRINITY_DN4986_c1_g1	UPROT	Retrovirus-related Pol polyprotein from transposon TNT 1-94 [Includes: Protease (EC 3.4.23.-); Reverse transcriptase (EC 2.7.7.49); Endonuclease]	DNA integration [GO:0015074]
1628	4.8055	-3.80866	5.50272	0.00104641	0.016636	TRINITY_DN9978_c0_g1	NA	NA	NA
1629	-1.51112	1.50488	-5.24687	0.00104661	0.016636	TRINITY_DN56666_c0_g1	NA	NA	NA
4915	0.931492	6.98597	2.02667	0.04516	0.237622	TRINITY_DN9199_c0_g2	PFAM	RING-type E3 ubiquitin transferase (EC 2.3.2.27)
1631	-1.27331	4.88831	-5.23542	0.00104958	0.0166683	TRINITY_DN2179_c0_g1	NA	NA	NA
2028	0.930607	8.30509	4.54967	0.00206297	0.0263283	TRINITY_DN911_c0_g1	UPROT	Soluble inorganic pyrophosphatase 4 (EC 3.6.1.1) (Pyrophosphate phospho-hydrolase 4) (PPase 4)	phosphate-containing compound metabolic process [GO:0006796]; response to cadmium ion [GO:0046686]
3486	0.92946	2.87656	2.93601	0.013408	0.0994722	TRINITY_DN4469_c0_g1	UPROT	Pentatricopeptide repeat-containing protein At1g31430
3560	0.929217	5.90153	2.8879	0.0142632	0.103645	TRINITY_DN3340_c0_g2	UPROT	1-aminocyclopropane-1-carboxylate oxidase homolog (Protein E8) 1-aminocyclopropane-1-carboxylate oxidase homolog 1	ethylene biosynthetic process [GO:0009693]; fruit ripening [GO:0009835]
4077	0.928463	2.14425	2.53895	0.0225408	0.143105	TRINITY_DN4235_c0_g1	UPROT	Laccase-14 (EC 1.10.3.2) (Benzenediol:oxygen oxidoreductase 14) (Diphenol oxidase 14) (Urishiol oxidase 14) Laccase-15 (EC 1.10.3.2) (Benzenediol:oxygen oxidoreductase 15) (Diphenol oxidase 15) (Protein TRANSPARENT TESTA 10) (Urishiol oxidase 15)	lignin catabolic process [GO:0046274] flavonoid biosynthetic process [GO:0009813]; lignin biosynthetic process [GO:0009809]; lignin catabolic process [GO:0046274]; proanthocyanidin biosynthetic process [GO:0010023]; response to copper ion [GO:0046688]
2698	0.925958	6.44893	3.68385	0.00535984	0.0514001	TRINITY_DN3366_c0_g1	PFAM	TPR_REGION domain-containing protein
1637	2.05122	-0.817743	5.25964	0.00106787	0.0168953	TRINITY_DN127784_c0_g1	NA	NA	NA
2496	0.925891	6.73602	3.91479	0.004109	0.0425476	TRINITY_DN15979_c0_g1	UPROT	Calcium-dependent protein kinase 1 (AtCDPK 1) (CDPK 1) (EC 2.7.11.1) (Calcium-dependent protein kinase isoform AK1) Calcium-dependent protein kinase 2 (EC 2.7.11.1) (Calmodulin-domain protein kinase CDPK isoform 2) Calcium-dependent protein kinase 10 (OsCDPK10) (OsCPK10) (EC 2.7.11.1)	intracellular signal transduction [GO:0035556]; peptidyl-serine phosphorylation [GO:0018105]; protein autophosphorylation [GO:0046777]; protein phosphorylation [GO:0006468]; regulation of cell death [GO:0010941]; regulation of leaf senescence [GO:1900055] intracellular signal transduction [GO:0035556]; peptidyl-serine phosphorylation [GO:0018105]; protein autophosphorylation [GO:0046777]
1339	0.925039	3.91757	5.87757	0.000583242	0.0112932	TRINITY_DN5796_c0_g1	KOG	At5g25340	NA
5003	0.924955	3.81698	1.98351	0.0479133	0.247636	TRINITY_DN5540_c0_g1	UPROT	2-hydroxyisoflavanone dehydratase (EC 3.1.1.1) (EC 4.2.1.105) (Carboxylesterase HIDM)	flavonoid biosynthetic process [GO:0009813]; isoflavonoid biosynthetic process [GO:0009717]; isoflavonoid metabolic process [GO:0046287]
972	0.924755	7.48933	6.81986	0.000268923	0.00716732	TRINITY_DN606_c0_g2	UPROT	Cyanidin 3-O-glucoside 7-O-glucosyltransferase (acyl-glucose) (AA7GT) (Dg AA7GT) (EC 2.4.1.300) (Acyl-glucose-dependent anthocyanin 7-O-glucosytransferase) (Beta-glucosidase like protein) (DgBGLUL) Beta-glucosidase 11 (AtBGLU11) (EC 3.2.1.21)	anthocyanin-containing compound biosynthetic process [GO:0009718]; carbohydrate metabolic process [GO:0005975] carbohydrate metabolic process [GO:0005975]
2612	0.924263	5.02181	3.78245	0.00478009	0.0473267	TRINITY_DN46290_c0_g1	UPROT	Uncharacterized protein At5g19025
1643	-2.3564	1.74708	-5.26877	0.00108399	0.0170804	TRINITY_DN2917_c0_g1	NA	NA	NA
4227	0.920915	2.61572	2.43575	0.0258775	0.158466	TRINITY_DN20637_c0_g1	UPROT	Probable F-box protein At3g61730 (Protein RFM) (Reduced male fertility protein)	reproductive system development [GO:0061458]
1645	-3.74773	-4.26223	-5.38287	0.00108964	0.0171485	TRINITY_DN615_c0_g1	NA	NA	NA
4651	0.918813	1.43818	2.165	0.0373552	0.207815	TRINITY_DN7039_c0_g1	UPROT	Anaphase-promoting complex subunit 2 (Cyclosome subunit 2)	cell cycle [GO:0007049]; cell division [GO:0051301]; megagametogenesis [GO:0009561]; protein ubiquitination [GO:0016567]; ubiquitin-dependent protein catabolic process [GO:0006511]
4614	0.917633	2.09255	2.18506	0.036345	0.203805	TRINITY_DN21588_c0_g1	UPROT	Tropinone reductase homolog At5g06060 (EC 1.1.1.-)
3893	0.916743	4.87171	2.66043	0.0191855	0.127568	TRINITY_DN24450_c0_g2	PFAM	Bdn1 (Fragment)	response to water [GO:0009415]
1649	1.79567	-2.24363	5.21587	0.00109415	0.0171823	TRINITY_DN12857_c0_g1	NA	NA	NA
1650	1.82756	-1.44467	5.21585	0.00109634	0.0172061	TRINITY_DN22522_c0_g2	NA	NA	NA
1651	-1.2429	1.52973	-5.18681	0.00109843	0.0172283	TRINITY_DN711_c8_g2	NA	NA	NA
1528	0.915921	6.81578	5.42992	0.000871162	0.0147695	TRINITY_DN15697_c0_g1	UPROT	Protein yippee-like
2707	0.915707	5.3824	3.67087	0.00544158	0.0520069	TRINITY_DN643_c2_g2	UPROT	Probable LRR receptor-like serine/threonine-protein kinase At2g16250 (EC 2.7.11.1)
2254	0.915452	6.66594	4.23572	0.00287873	0.0330155	TRINITY_DN6193_c1_g1	UPROT	Abscisic acid receptor PYL4 (ABI1-binding protein 2) (PYR1-like protein 4) (Regulatory components of ABA receptor 10)	abscisic acid-activated signaling pathway [GO:0009738]; regulation of protein serine/threonine phosphatase activity [GO:0080163]
4205	0.915361	7.60686	2.44516	0.0255509	0.157261	TRINITY_DN4863_c0_g1	PFAM	Haloacid dehalogenase-like hydrolase (HAD) superfamily protein (Putative ripening protein) (Putative ripening-related protein) (Ripening-related protein-like; hydrolase-like)
1656	2.97573	-1.99683	5.30075	0.00110727	0.0173071	TRINITY_DN31530_c0_g1	NA	NA	NA
4206	0.915361	7.60686	2.44516	0.0255509	0.157261	TRINITY_DN4863_c0_g1	KOG	At5g59480	NA
3892	0.914827	7.03893	2.66083	0.019175	0.127568	TRINITY_DN4080_c0_g1	UPROT	Calcium-dependent protein kinase 32 (EC 2.7.11.1) Calcium-dependent protein kinase 8 (EC 2.7.11.1) (Calcium-dependent protein kinase isoform CDPK19) (AtCDPK19)	abscisic acid-activated signaling pathway [GO:0009738]; intracellular signal transduction [GO:0035556]; peptidyl-serine phosphorylation [GO:0018105]; protein autophosphorylation [GO:0046777]; response to abscisic acid [GO:0009737]; response to salt stress [GO:0009651] intracellular signal transduction [GO:0035556]; peptidyl-serine phosphorylation [GO:0018105]; protein autophosphorylation [GO:0046…
1659	-1.29979	2.68821	-5.17896	0.00110824	0.0173071	TRINITY_DN7521_c0_g1	NA	NA	NA
1660	-1.16099	2.39191	-5.16608	0.00111861	0.0174583	TRINITY_DN3508_c0_g1	NA	NA	NA
4916	0.914584	7.29124	2.02619	0.0451764	0.237659	TRINITY_DN4470_c1_g1	PFAM	Putative ripening-related protein
1662	3.17514	-1.34328	5.30578	0.00112031	0.0174585	TRINITY_DN2444_c8_g1	NA	NA	NA
1663	1.87768	-1.31771	5.19623	0.00112069	0.0174585	TRINITY_DN56427_c0_g1	NA	NA	NA
3623	0.911612	5.89279	2.84206	0.0151311	0.108108	TRINITY_DN1512_c0_g1	UPROT	Subtilisin-like protease SBT6.1 (EC 3.4.21.-) (Site-1 protease) (AtS1P) (Subtilase subfamily 6 member 1) (AtSBT6.1)	hyperosmotic response [GO:0006972]; hyperosmotic salinity response [GO:0042538]; proteolysis [GO:0006508]
1439	0.910406	6.19347	5.63023	0.000725873	0.0130667	TRINITY_DN842_c0_g1	UPROT	Probable choline kinase 3 (EC 2.7.1.32) Probable choline kinase 2 (EC 2.7.1.32)
2632	0.909864	7.37555	3.75887	0.00491174	0.048253	TRINITY_DN9619_c0_g1	PFAM	At5g52430 (Hydroxyproline-rich glycoprotein family protein) (Similarity to unknown protein) (Uncharacterized protein At5g52430)
1667	-1.42521	-0.547959	-5.16541	0.00112715	0.0175162	TRINITY_DN127915_c0_g1	NA	NA	NA
612	0.909639	6.45716	8.42325	8.62445e-05	0.00365843	TRINITY_DN32946_c1_g1	UPROT	NAC domain-containing protein 73 (ANAC073) (Protein SECONDARY WALL-ASSOCIATED NAC DOMAIN PROTEIN 2)	positive regulation of transcription, DNA-templated [GO:0045893]; regulation of secondary cell wall biogenesis [GO:2000652]; regulation of transcription, DNA-templated [GO:0006355]
1669	2.55884	-0.810548	5.2367	0.00113639	0.017638	TRINITY_DN17248_c0_g2	NA	NA	NA
1670	1.41833	4.06913	5.15597	0.00113711	0.0176384	TRINITY_DN5019_c0_g1	NA	NA	NA
1671	1.32149	1.64109	5.15119	0.00113875	0.0176501	TRINITY_DN4508_c0_g3	NA	NA	NA
4397	0.90782	7.84451	2.31996	0.0302494	0.178095	TRINITY_DN7837_c1_g2	UPROT	Wound-induced protein WIN1	defense response to bacterium [GO:0042742]; defense response to fungus [GO:0050832]
1673	-0.852559	6.80927	-5.14357	0.00114021	0.0176541	TRINITY_DN26441_c0_g1	NA	NA	NA
1674	-1.0744	3.41881	-5.14403	0.00114112	0.0176574	TRINITY_DN1684_c1_g1	NA	NA	NA
1805	0.906366	7.47235	4.89632	0.00145109	0.0208146	TRINITY_DN409_c1_g1	UPROT	Probable protein phosphatase 2C 60 (OsPP2C60) (EC 3.1.3.16) Probable protein phosphatase 2C 28 (OsPP2C28) (EC 3.1.3.16)
1676	2.3473	-1.92392	5.2085	0.00114724	0.0177304	TRINITY_DN3018_c0_g1	NA	NA	NA
1677	1.21808	5.63726	5.13487	0.00115378	0.0178207	TRINITY_DN21152_c0_g1	NA	NA	NA
3008	0.905631	3.96365	3.34111	0.00807251	0.0693579	TRINITY_DN1426_c0_g6	UPROT	Serine/threonine-protein kinase RIPK (EC 2.7.11.1) (ACIK1A/PBL14) (ACRE protein ortholog 264A) (AtACRE264a) (PBS1-like protein 14) (RPM1-induced protein kinase)	defense response to bacterium [GO:0042742]; protein phosphorylation [GO:0006468]
1679	2.27619	-0.337686	5.19287	0.00115789	0.0178623	TRINITY_DN83801_c0_g1	NA	NA	NA
2589	0.905429	8.85168	3.8081	0.00464054	0.0463433	TRINITY_DN10752_c0_g1	UPROT PFAM	GEM-like protein 5 Translocon-associated protein subunit beta (TRAP-beta) (Signal sequence receptor subunit beta)	embryo development ending in seed dormancy [GO:0009793]; maintenance of seed dormancy by absisic acid [GO:0098755]; regulation of seed germination [GO:0010029]; seed germination [GO:0009845]
1681	2.371	-1.14018	5.19534	0.00116404	0.0179293	TRINITY_DN4162_c6_g1	NA	NA	NA
1682	4.4217	-4.15315	5.36267	0.00116435	0.0179293	TRINITY_DN385_c1_g2	NA	NA	NA
1683	1.24853	4.97008	5.12246	0.0011684	0.0179808	TRINITY_DN14752_c0_g1	NA	NA	NA
1684	1.45185	-0.314523	5.12675	0.00117093	0.0179964	TRINITY_DN44793_c0_g1	NA	NA	NA
1685	1.45185	-0.314523	5.12675	0.00117093	0.0179964	TRINITY_DN44793_c0_g2	NA	NA	NA
2590	0.905429	8.85168	3.8081	0.00464054	0.0463433	TRINITY_DN10752_c0_g1	KOG	At5g14030	NA
1687	1.0556	6.79235	5.10927	0.00117965	0.0181098	TRINITY_DN25897_c1_g1	NA	NA	NA
1477	0.904261	6.15092	5.53357	0.000792182	0.0138953	TRINITY_DN3733_c3_g1	PFAM	Uncharacterized protein
1689	1.75091	-0.338239	5.12667	0.00118855	0.0182227	TRINITY_DN24774_c0_g1	NA	NA	NA
1690	-2.46015	-3.97771	-5.18074	0.00118916	0.0182227	TRINITY_DN61117_c0_g1	NA	NA	NA
1672	0.903573	5.36038	5.14457	0.00113925	0.0176501	TRINITY_DN24970_c0_g1	UPROT	Peroxidase 73 (Atperox P73) (EC 1.11.1.7) (ATP10a) (PRXR11)	hydrogen peroxide catabolic process [GO:0042744]; response to oxidative stress [GO:0006979]
4421	0.902462	6.23394	2.30513	0.0308619	0.180694	TRINITY_DN7051_c0_g1	UPROT	Receptor-like protein kinase FERONIA (EC 2.7.11.1) (Protein SIRENE)	abscisic acid-activated signaling pathway [GO:0009738]; brassinosteroid mediated signaling pathway [GO:0009742]; circadian regulation of gene expression [GO:0032922]; defense response to fungus [GO:0050832]; ethylene-activated signaling pathway [GO:0009873]; negative regulation of abscisic acid-activated signaling pathway [GO:0009788]; negative regulation of cell growth [GO:0030308]; pollen tube …
1709	0.901496	3.72638	5.07709	0.00121572	0.018433	TRINITY_DN7648_c0_g1	UPROT	Plant cysteine oxidase 2 (AtPCO2) (EC 1.13.11.20) (Hypoxia-responsive unknown protein 43)	cellular response to hypoxia [GO:0071456]; detection of hypoxia [GO:0070483]; peptidyl-cysteine oxidation [GO:0018171]; response to hypoxia [GO:0001666]
4969	0.901141	7.31103	1.99904	0.0468823	0.244	TRINITY_DN32228_c0_g1	UPROT	F-box protein SKIP2 (SKP1-interacting partner 2)	SCF-dependent proteasomal ubiquitin-dependent protein catabolic process [GO:0031146]
1695	2.0063	0.433198	5.13891	0.00119465	0.0182628	TRINITY_DN7013_c3_g1	NA	NA	NA
2417	0.901076	8.46019	4.00823	0.00369829	0.0395681	TRINITY_DN14351_c1_g1	UPROT	TOM1-like protein 1	intracellular protein transport [GO:0006886]
1697	3.04475	-3.04449	5.22458	0.00119751	0.0182844	TRINITY_DN6325_c0_g1	NA	NA	NA
3005	0.900859	6.90107	3.34604	0.00802378	0.0690094	TRINITY_DN1667_c1_g1	UPROT	18.2 kDa class I heat shock protein
3399	0.900359	5.13906	3.00366	0.0122957	0.0935877	TRINITY_DN5236_c0_g1	UPROT PFAM	Probable glycosyltransferase At5g03795 (EC 2.4.-.-) Exostosin domain-containing protein Exostosin family protein (Glycosyltransferase)	cell wall organization [GO:0071555]; protein glycosylation [GO:0006486] protein glycosylation [GO:0006486]
4269	0.898743	5.793	2.40556	0.0269441	0.163379	TRINITY_DN24974_c0_g2	UPROT	Receptor like protein kinase S.2 (LecRK-S.2) (EC 2.7.11.1)	cellular response to jasmonic acid stimulus [GO:0071395]; cellular response to salicylic acid stimulus [GO:0071446]; defense response to bacterium [GO:0042742]; defense response to oomycetes [GO:0002229]; response to bacterium [GO:0009617]; response to wounding [GO:0009611]
3775	0.898649	4.9062	2.74979	0.0170594	0.117036	TRINITY_DN7301_c0_g1	UPROT	Zinc finger AN1 and C2H2 domain-containing stress-associated protein 16 (OsSAP16)
2517	0.89763	6.64759	3.88879	0.00423153	0.0434572	TRINITY_DN4270_c0_g1	UPROT	Cysteine proteinase inhibitor 6 (AtCYS-6) (PIP-M) (PRLI-interacting factor M) Cytochrome P450 98A2 (EC 1.14.-.-) Cysteine proteinase inhibitor 12 (Oryzacystatin XII) (OC-XII) (Oryzacystatin-12) Cytochrome P450 98A3 (EC 1.14.-.-) (Protein REDUCED EPIDERMAL FLUORESCENCE 8) (p-coumaroylshikimate/quinate 3'-hydrolxylase) (C3'H)	defense response [GO:0006952]; hyperosmotic response [GO:0006972]; response to cold [GO:0009409]; response to oxidative stress [GO:0006979]; response to water deprivation [GO:0009414] defense response [GO:0006952] coumarin biosynthetic process [GO:0009805]; flavonoid biosynthetic process [GO:0009813]; lignin biosynthetic process [GO:0009809]; phenylpropanoid biosynthetic process [GO:0009699]
2326	0.896484	5.84495	4.13199	0.00322384	0.0358226	TRINITY_DN9171_c0_g4	PFAM	Nam-like protein 4	regulation of transcription, DNA-templated [GO:0006355]
3020	0.896104	3.93057	3.32824	0.0082001	0.0701794	TRINITY_DN525_c1_g1	UPROT	2-alkenal reductase (NADP(+)-dependent) (EC 1.3.1.102) (Alkenal double bound reductase) (Allylic alcohol dehydrogenase 1) (allyl-ADH1) (Flavin-free double bond reductase) (NtDBR) (Pulegone reductase) (NtRed-1)
4519	0.894383	1.38819	2.24271	0.0335894	0.192397	TRINITY_DN3976_c0_g1	UPROT	ALA-interacting subunit 3 (AtALIS3) ALA-interacting subunit 1 (AtALIS1) (ALA3 beta-subunit 1)	phospholipid transport [GO:0015914]
3290	0.89432	4.69555	3.09601	0.0109394	0.0860282	TRINITY_DN25269_c0_g1	PFAM	At3g51500 (Uncharacterized protein F26O13.140) Uncharacterized protein
4776	0.893737	3.883	2.10113	0.040752	0.22074	TRINITY_DN1426_c1_g1	KOG	At1g19310	NA
1708	-1.17425	2.26507	-5.0799	0.00121553	0.018433	TRINITY_DN613_c0_g1	NA	NA	NA
3770	0.892665	5.03433	2.75098	0.0170321	0.117022	TRINITY_DN6577_c0_g2	UPROT	AAA-ATPase At3g28580 (EC 3.6.1.-)	response to abscisic acid [GO:0009737]; response to singlet oxygen [GO:0000304]
1154	0.892421	6.31182	6.3265	0.000398803	0.00895032	TRINITY_DN2556_c1_g1	KOG	At5g28830	NA
1711	1.69018	5.97284	5.09789	0.00121775	0.018449	TRINITY_DN723_c0_g2	NA	NA	NA
1712	1.07367	3.35051	5.07436	0.00122031	0.0184767	TRINITY_DN9500_c0_g1	NA	NA	NA
1713	-1.56338	2.37171	-5.08737	0.00122216	0.0184936	TRINITY_DN1673_c1_g1	NA	NA	NA
1714	-1.32241	1.25644	-5.07585	0.0012245	0.018518	TRINITY_DN5611_c0_g1	NA	NA	NA
1715	2.44369	0.115552	5.14699	0.00122679	0.0185382	TRINITY_DN9447_c0_g2	NA	NA	NA
1716	-3.01296	-3.38684	-5.19622	0.0012273	0.0185382	TRINITY_DN9557_c0_g2	NA	NA	NA
2001	0.891421	4.19671	4.58489	0.00198874	0.0257176	TRINITY_DN42538_c0_g1	UPROT	Inorganic phosphate transporter 1-4 (AtPht1;4) (H(+)/Pi cotransporter)	phosphate ion transport [GO:0006817]; response to abscisic acid [GO:0009737]
4683	0.890497	1.00875	2.14375	0.0384421	0.212417	TRINITY_DN30981_c0_g1	UPROT	Geranylfarnesyl diphosphate synthase, chloroplastic (LcGFDPS) (EC 2.5.1.81)	response to herbivore [GO:0080027]; response to insect [GO:0009625]; response to jasmonic acid [GO:0009753]; response to salicylic acid [GO:0009751]; terpenoid biosynthetic process [GO:0016114]
1719	-1.98572	-2.53322	-5.10762	0.00122949	0.0185382	TRINITY_DN4966_c2_g1	NA	NA	NA
1720	2.27307	-0.649963	5.12865	0.00123145	0.0185566	TRINITY_DN3890_c1_g1	NA	NA	NA
1721	1.20454	7.42245	5.06129	0.00123833	0.0186418	TRINITY_DN3985_c0_g1	NA	NA	NA
1722	-2.80379	-2.55645	-5.16847	0.00123857	0.0186418	TRINITY_DN31971_c0_g1	NA	NA	NA
4585	0.890467	5.80787	2.19906	0.0356457	0.201138	TRINITY_DN5313_c0_g1	UPROT	Phospholipase D beta 1 (AtPLDbeta1) (PLD beta 1) (PLDbeta) (EC 3.1.4.4) Subtilisin-like protease SBT4.14 (EC 3.4.21.-) (Cucumisin-like protein) (Subtilase subfamily 4 member 14) (AtSBT4.14) (Xylem serine proteinase 1) (AtXSP1)	defense response to bacterium [GO:0042742]; phospholipid catabolic process [GO:0009395]; response to cadmium ion [GO:0046686]
1724	-1.85666	-0.778619	-5.08712	0.0012431	0.0186805	TRINITY_DN6403_c1_g1	NA	NA	NA
4483	0.889664	3.50139	2.27149	0.032299	0.186481	TRINITY_DN2198_c1_g1	UPROT	BTB/POZ domain-containing protein NPY2 (Protein NAKED PINS IN YUC MUTANTS 2)	positive gravitropism [GO:0009958]; protein ubiquitination [GO:0016567]
1210	0.888878	6.59642	6.1937	0.000445264	0.00952465	TRINITY_DN7083_c0_g1	UPROT	ATP-dependent zinc metalloprotease FTSH 10, mitochondrial (AtFTSH10) (EC 3.4.24.-)	cristae formation [GO:0042407]; mitochondrial fusion [GO:0008053]; mitochondrial protein processing [GO:0034982]; protein-containing complex assembly [GO:0065003]
3396	0.887842	8.003	3.00447	0.0122822	0.0935449	TRINITY_DN1232_c5_g3	UPROT	Inositol 3-kinase (EC 2.7.1.64) (Myo-inositol kinase) (AtMIK)	myo-inositol hexakisphosphate biosynthetic process [GO:0010264]
4092	0.886623	7.85647	2.52543	0.0229423	0.145017	TRINITY_DN25602_c0_g2	UPROT	Vesicle-associated protein 4-2 (Plant VAP homolog 4-2) (AtPVA42) (VAMP-associated protein 4-2)	endoplasmic reticulum membrane organization [GO:0090158]; endoplasmic reticulum-plasma membrane tethering [GO:0061817]
1729	-1.58447	3.87443	-5.06284	0.00125285	0.0187786	TRINITY_DN8103_c0_g2	NA	NA	NA
2833	0.88563	5.88996	3.53286	0.00640424	0.0584194	TRINITY_DN4549_c1_g1	UPROT	Sucrose transport protein SUC4 (Sucrose permease 4) (Sucrose transporter 4) (Sucrose-proton symporter 4) Sucrose transport protein SUT2 (SUC4-like protein) (Sucrose permease 2) (Sucrose transporter 2) (OsSUT2) (Sucrose-proton symporter 2)	sucrose metabolic process [GO:0005985]
1731	-1.12246	4.80037	-5.043	0.00125876	0.0188367	TRINITY_DN6022_c0_g1	NA	NA	NA
3117	0.885347	8.29804	3.24786	0.0090515	0.0751701	TRINITY_DN14675_c0_g1	UPROT	Cell division control protein 48 homolog D (AtCDC48d) (Transitional endoplasmic reticulum ATPase D) Cell division cycle protein 48 homolog (Valosin-containing protein homolog) (VCP) Cell division cycle protein 48 homolog	autophagosome maturation [GO:0097352]; cell division [GO:0051301]; ER-associated misfolded protein catabolic process [GO:0071712]; mitotic spindle disassembly [GO:0051228]; positive regulation of protein catabolic process [GO:0045732]; response to cadmium ion [GO:0046686]; retrograde protein transport, ER to cytosol [GO:0030970]; ubiquitin-dependent ERAD pathway [GO:0030433] autophagosome maturat…
4248	0.882853	5.73142	2.4203	0.0264113	0.160957	TRINITY_DN110_c0_g1	PFAM	At1g26580 (ELM2 domain protein) (T1K7.5 protein) (Uncharacterized protein At1g26580)
3225	0.882604	6.84463	3.15606	0.0101452	0.0813992	TRINITY_DN22531_c0_g1	PFAM	Gb|AAC79135.1 (Polyadenylate-binding protein 1-B-binding protein) (T19K24.3 protein) (Uncharacterized protein At5g44860)
1735	-1.43335	2.05492	-5.04145	0.00127077	0.01898	TRINITY_DN3619_c0_g1	NA	NA	NA
1736	-2.00251	-2.41322	-5.06562	0.00128221	0.0191396	TRINITY_DN8829_c0_g1	NA	NA	NA
3157	0.882292	9.88995	3.2108	0.00947659	0.0776736	TRINITY_DN3173_c0_g1	UPROT	S-adenosylmethionine synthase 3 (AdoMet synthase 3) (EC 2.5.1.6) (Methionine adenosyltransferase 3) (MAT 3) ABC transporter G family member 32 (ABC transporter ABCG.32) (AtABCG32) (Pleiotropic drug resistance protein 4) (Protein PERMEABLE CUTICLE 1) S-adenosylmethionine synthase 2 (AdoMet synthase 2) (EC 2.5.1.6) (Methionine adenosyltransferase 2) (MAT 2)	one-carbon metabolic process [GO:0006730]; S-adenosylmethionine biosynthetic process [GO:0006556] cutin transport [GO:0080051]
1195	0.880617	5.89318	6.23418	0.000430465	0.00933324	TRINITY_DN16460_c0_g1	UPROT	Mitogen-activated protein kinase homolog MMK2 (EC 2.7.11.24)
3241	0.880503	4.8248	3.13886	0.0103658	0.0827501	TRINITY_DN1727_c0_g1	PFAM	Uncharacterized protein AT4g18530 (Uncharacterized protein F28J12.190)
1740	-1.392	1.32783	-5.02209	0.00129304	0.0192539	TRINITY_DN9442_c0_g3	NA	NA	NA
1741	3.26463	-3.0968	5.16267	0.0012943	0.0192539	TRINITY_DN32236_c0_g1	NA	NA	NA
1742	1.80856	0.0756615	5.04232	0.00129443	0.0192539	TRINITY_DN2939_c0_g3	NA	NA	NA
1743	2.22681	-2.24404	5.07081	0.00129776	0.019292	TRINITY_DN27066_c0_g1	NA	NA	NA
3693	0.880385	9.12618	2.80325	0.0159092	0.111545	TRINITY_DN5660_c0_g1	UPROT	Tropinone reductase homolog (EC 1.1.1.-) (P29X)
1745	1.23797	4.22187	5.01203	0.00130005	0.0193035	TRINITY_DN7306_c0_g1	NA	NA	NA
3172	0.879951	8.23399	3.2016	0.00958537	0.0781947	TRINITY_DN2357_c0_g1	UPROT	Squalene synthase 2 (PgSS2) (SQS 2) (EC 2.5.1.21) (FPP:FPP farnesyltransferase SS2) (Farnesyl-diphosphate farnesyltransferase SS2)	isoprenoid biosynthetic process [GO:0008299]
1747	1.93493	4.88456	5.04328	0.00130416	0.0193306	TRINITY_DN3583_c0_g1	NA	NA	NA
1593	0.879929	8.32986	5.2994	0.000983586	0.0159855	TRINITY_DN26620_c2_g1	UPROT	Probable nucleoredoxin 1-1 (OsNrx1-1) (EC 1.8.1.8) Probable nucleoredoxin 1 (AtNrx1) (EC 1.8.1.8)	pollen tube growth [GO:0009860]; pollen tube guidance [GO:0010183]; regulation of pollen tube growth [GO:0080092]; response to cadmium ion [GO:0046686]
3161	0.879442	3.74869	3.20935	0.00949353	0.0777206	TRINITY_DN13334_c2_g1	UPROT	Cold-regulated 413 inner membrane protein 2, chloroplastic (AtCOR413-IM2) (Cold-regulated 413 thylakoid membrane 2) (AtCOR413-TM2)	cellular response to cold [GO:0070417]; cold acclimation [GO:0009631]
1750	2.02093	0.362517	5.04487	0.00131019	0.0193921	TRINITY_DN83162_c0_g1	NA	NA	NA
1751	-1.95724	0.716451	-5.03984	0.00131061	0.0193921	TRINITY_DN8801_c1_g1	NA	NA	NA
1752	-2.58603	-2.77043	-5.08993	0.00131215	0.0194036	TRINITY_DN1007_c1_g1	NA	NA	NA
4587	0.879301	3.46861	2.19879	0.035655	0.201138	TRINITY_DN5929_c0_g1	UPROT	Cationic amino acid transporter 6, chloroplastic Cationic amino acid transporter 7, chloroplastic	amino acid transport [GO:0006865]; response to nematode [GO:0009624] amino acid transport [GO:0006865]
3330	0.878585	8.38593	3.05598	0.011505	0.0893642	TRINITY_DN1354_c0_g1	UPROT PFAM	PRA1 family protein B4 (AtPRA1.B4) Aminotran_5 domain-containing protein Light-inducible protein ATLS1 (Tautomerase/MIF superfamily protein)	vesicle-mediated transport [GO:0016192]
4967	0.87793	6.61726	2	0.0468062	0.243704	TRINITY_DN9436_c0_g1	PFAM	WD-repeat protein-like Transducin/WD40 repeat-like superfamily protein (Uncharacterized protein At1g55680) Putative WD-repeat protein (Transducin/WD40 repeat-like superfamily protein)
1756	-1.90327	-1.1596	-5.02967	0.00131873	0.0194555	TRINITY_DN7297_c0_g2	NA	NA	NA
4005	0.87749	2.66973	2.58816	0.0211037	0.136453	TRINITY_DN272_c0_g1	UPROT PFAM	Cytochrome P450 71A2 (EC 1.14.-.-) (CYPLXXIA2) (Cytochrome P-450EG4) Abscisic stress-ripening protein 1 1-acyl-sn-glycerol-3-phosphate acyltransferase (At1g64350/F15H21_2) (At1g64355)	response to water deprivation [GO:0009414]; response to zinc ion [GO:0010043]
1758	1.69691	-2.48749	5.01113	0.00132553	0.0195331	TRINITY_DN46625_c0_g1	NA	NA	NA
1759	1.63131	-1.60878	5.00543	0.00132816	0.0195604	TRINITY_DN8016_c0_g1	NA	NA	NA
3991	0.876617	3.78354	2.59773	0.0208374	0.135144	TRINITY_DN2909_c0_g1	UPROT	Protochlorophyllide-dependent translocon component 52, chloroplastic (ACD1-like protein) (Protein TIC 55-IV) (Translocon at the inner envelope membrane of chloroplasts 55-IV)	protein transport [GO:0015031]
4975	0.876	0.246567	1.99659	0.0470247	0.24444	TRINITY_DN127661_c0_g1	PFAM	At5g37550
2185	0.875914	4.77886	4.325	0.00261426	0.0309433	TRINITY_DN4122_c1_g1	UPROT	Galactinol synthase 1 (ArGolS1) (GolS-1) (EC 2.4.1.123)	carbohydrate storage [GO:0052576]; cellular response to cold [GO:0070417]; galactose metabolic process [GO:0006012]; raffinose family oligosaccharide biosynthetic process [GO:0010325]
1686	0.875911	6.0264	5.11539	0.00117155	0.0179964	TRINITY_DN11109_c0_g1	UPROT	Probable methyltransferase PMT6 (EC 2.1.1.-) Probable methyltransferase PMT7 (EC 2.1.1.-)	methylation [GO:0032259]
2826	0.875684	2.32399	3.53858	0.00636052	0.0581789	TRINITY_DN1295_c0_g1	UPROT	Probable fructokinase-7 (EC 2.7.1.4)	carbohydrate biosynthetic process [GO:0016051]; fatty acid biosynthetic process [GO:0006633]; fructose metabolic process [GO:0006000]; response to cadmium ion [GO:0046686]; starch biosynthetic process [GO:0019252]
4333	0.87445	5.89008	2.36434	0.0284782	0.170078	TRINITY_DN4172_c0_g1	PFAM	Uncharacterized protein F3C3.9
1766	2.08502	1.09854	5.02262	0.00134543	0.0197345	TRINITY_DN7710_c0_g1	NA	NA	NA
4419	0.874438	6.44248	2.30606	0.0308149	0.180502	TRINITY_DN3024_c0_g1	UPROT	Elongator complex protein 5 (AtELP5) (Elongator component 5)	tRNA modification [GO:0006400]; tRNA wobble uridine modification [GO:0002098]
3047	0.873551	6.66506	3.30613	0.00842449	0.0714752	TRINITY_DN3326_c0_g1	UPROT PFAM	Protein IQ-DOMAIN 13 (AtIQD13) At1g53380 (F12M16.27) Alpha/beta-Hydrolases superfamily protein (At2g24280/F27D4.19)	negative gravitropism [GO:0009959]; response to red or far red light [GO:0009639] proteolysis [GO:0006508]
1769	1.84071	-1.23527	5.0019	0.00134943	0.0197515	TRINITY_DN7880_c0_g1	NA	NA	NA
3252	0.872551	3.56131	3.12984	0.0104832	0.0833984	TRINITY_DN7280_c0_g2	PFAM	At1g05060 (Coiled-coil protein) (T7A14.7 protein) (Uncharacterized protein At1g05060)
3186	0.87226	5.9533	3.19025	0.00972134	0.0789311	TRINITY_DN3832_c0_g1	PFAM	ER6 protein (Fragment)
1772	-1.76176	-0.635485	-4.99283	0.00135471	0.0198016	TRINITY_DN9390_c0_g1	NA	NA	NA
3713	0.871619	5.70108	2.79294	0.0161232	0.112423	TRINITY_DN242_c0_g1	UPROT PFAM	Protein ENHANCED DISEASE RESISTANCE 2 Uncharacterized protein T5N23_160 Uncharacterized protein OSJNBa0093B11.3 At3g54800	ethylene-activated signaling pathway [GO:0009873]; negative regulation of leaf senescence [GO:1900056]; plant-type hypersensitive response [GO:0009626]; regulation of defense response to fungus [GO:1900150]; response to ethylene [GO:0009723]; response to salicylic acid [GO:0009751]
3714	0.871619	5.70108	2.79294	0.0161232	0.112423	TRINITY_DN242_c0_g1	KOG	At3g54800	NA
1775	-1.22662	3.52298	-4.96728	0.00135794	0.0198077	TRINITY_DN15318_c0_g1	NA	NA	NA
3571	0.87123	4.08501	2.87914	0.0144197	0.104452	TRINITY_DN6221_c0_g1	UPROT	F-box protein At2g26850
3572	0.87123	4.08501	2.87914	0.0144197	0.104452	TRINITY_DN6221_c0_g1	KOG	At2g32560	NA
4740	0.871093	7.48522	2.11552	0.0399474	0.218025	TRINITY_DN6953_c0_g1	PFAM	Uncharacterized protein Z97340.15	lipid catabolic process [GO:0016042]
4741	0.871093	7.48522	2.11552	0.0399474	0.218025	TRINITY_DN6953_c0_g1	KOG	At4g16070	NA
3857	0.868959	5.5728	2.69495	0.0183271	0.123084	TRINITY_DN26_c0_g1	UPROT	Plant UBX domain-containing protein 2 (PUX2) (AtPUB3) (CDC48-interacting UBX-domain protein 2)	defense response to fungus [GO:0050832]; response to fungus [GO:0009620]
1781	1.89364	6.18104	4.98559	0.00137608	0.0200105	TRINITY_DN9691_c0_g1	NA	NA	NA
1782	2.37595	-3.05837	5.02265	0.00137695	0.0200115	TRINITY_DN20483_c0_g1	NA	NA	NA
3749	0.86847	4.73512	2.7666	0.016686	0.115301	TRINITY_DN4186_c0_g1	UPROT	Alpha-soluble NSF attachment protein (Alpha-SNAP) (N-ethylmaleimide-sensitive factor attachment protein alpha)	intracellular protein transport [GO:0006886]; vesicle-mediated transport [GO:0016192]
2616	0.868338	4.22417	3.77787	0.00480431	0.0474922	TRINITY_DN21915_c3_g1	UPROT	Uncharacterized protein At4g18257
4945	0.867639	5.7839	2.00975	0.0461783	0.241526	TRINITY_DN3321_c0_g1	PFAM	Plant/protein (DUF668)	positive regulation of growth [GO:0045927]
1786	-1.89873	3.232	-4.97905	0.00138545	0.020089	TRINITY_DN13852_c0_g1	NA	NA	NA
4589	0.867319	5.09831	2.19797	0.035691	0.201218	TRINITY_DN8596_c0_g1	PFAM	Calcineurin-like protein
4467	0.866498	5.6776	2.28101	0.0318777	0.184722	TRINITY_DN4438_c0_g2	UPROT PFAM	Vestitone reductase (EC 1.1.1.348) 2'-hydroxy isoflavone/dihydroflavonol reductase homolog (Fragment)	defense response [GO:0006952]; flavonoid biosynthetic process [GO:0009813]
2770	0.86507	6.75541	3.59817	0.00592619	0.0553242	TRINITY_DN3736_c0_g1	UPROT	NAC domain-containing protein 83 (ANAC083) (Protein VND-INTERACTING 2)	leaf senescence [GO:0010150]; negative regulation of transcription, DNA-templated [GO:0045892]; response to abscisic acid [GO:0009737]; response to salt stress [GO:0009651]; viral process [GO:0016032]; xylem development [GO:0010089]
3224	0.864439	7.02173	3.15859	0.0101125	0.0811627	TRINITY_DN7232_c0_g1	UPROT	Long chain base biosynthesis protein 1 (AtLCB1) (EC 2.3.1.50) (Protein EMBRYO DEFECTIVE 2779) (Protein FUMONISIN B1 RESISTANT 11)	ceramide biosynthetic process [GO:0046513]; embryo development ending in seed dormancy [GO:0009793]; multidimensional cell growth [GO:0009825]; regulation of programmed cell death [GO:0043067]; sphingolipid biosynthetic process [GO:0030148]; sphingosine biosynthetic process [GO:0046512]
3146	0.863569	4.6396	3.22559	0.00930366	0.076537	TRINITY_DN5956_c0_g1	UPROT	Ammonium transporter 2 member 3 (Ammonium transporter 2;3) (MtAMT2;3)	arbuscular mycorrhizal association [GO:0036377]; nitrogen utilization [GO:0019740]; response to symbiotic fungus [GO:0009610]
1792	1.97279	-2.69949	4.9643	0.00141308	0.0204195	TRINITY_DN8534_c0_g1	NA	NA	NA
2349	0.862232	6.83478	4.09831	0.00334546	0.0367913	TRINITY_DN1577_c0_g1	UPROT PFAM	Peroxidase 5 (EC 1.11.1.7) Uncharacterized protein	hydrogen peroxide catabolic process [GO:0042744]; response to oxidative stress [GO:0006979]
1794	-1.29235	1.47322	-4.92527	0.00141759	0.0204614	TRINITY_DN1534_c0_g1	NA	NA	NA
1050	0.860444	8.79314	6.57409	0.000326256	0.00804405	TRINITY_DN3393_c5_g1	UPROT	Expansin-like A1 (At-EXPL1) (AtEXLA1) (AtEXPL1) (Ath-ExpBeta-2.1)
1796	1.23046	1.02077	4.91585	0.00142866	0.0205978	TRINITY_DN7121_c2_g1	NA	NA	NA
3259	0.859403	4.96436	3.12185	0.0105882	0.0840234	TRINITY_DN7352_c1_g1	PFAM	Phosphoadenosine phosphosulfate (PAPS) reductase family protein (Uncharacterized protein F12E4_190) Uncharacterized protein F12E4_190	FAD biosynthetic process [GO:0006747]
3260	0.859403	4.96436	3.12185	0.0105882	0.0840234	TRINITY_DN7352_c1_g1	KOG	At5g03430_2	NA
1799	1.43618	6.08679	4.91758	0.0014352	0.0206544	TRINITY_DN5174_c0_g1	NA	NA	NA
3349	0.8591	9.87729	3.0422	0.0117065	0.0903858	TRINITY_DN3855_c0_g1	UPROT	DCD domain-containing protein NRP-B (N-rich protein B)	response to endoplasmic reticulum stress [GO:0034976]; response to water deprivation [GO:0009414]
3350	0.8591	9.87729	3.0422	0.0117065	0.0903858	TRINITY_DN3855_c0_g1	KOG	At5g42050	NA
1802	4.31029	0.185877	5.12862	0.00144643	0.0207753	TRINITY_DN6581_c0_g1	NA	NA	NA
1803	-0.943432	4.61833	-4.89951	0.00144672	0.0207753	TRINITY_DN12229_c0_g2	NA	NA	NA
3390	0.858119	6.00133	3.01187	0.0121657	0.092849	TRINITY_DN2839_c0_g3	UPROT	Transcription initiation factor IIB-2 (General transcription factor TFIIB-2) (AtTFIIB2)	DNA-templated transcription, initiation [GO:0006352]; transcription preinitiation complex assembly [GO:0070897]
3617	0.856018	7.28864	2.84579	0.0150535	0.107751	TRINITY_DN2376_c0_g1	UPROT	Tryptophan--tRNA ligase, cytoplasmic (EC 6.1.1.2) (Tryptophanyl-tRNA synthetase) (TrpRS)	tryptophanyl-tRNA aminoacylation [GO:0006436]
4337	0.855949	6.62584	2.36012	0.0286376	0.170869	TRINITY_DN2392_c2_g1	PFAM	Uncharacterized protein F18O21_280
2158	0.851945	5.03287	4.3615	0.00251413	0.0301434	TRINITY_DN6497_c0_g1	PFAM	At5g22100 (At5g22100/At5g22100) (Coiled-coil protein) (Uncharacterized protein At5g22120)
2490	0.849556	6.77239	3.92001	0.00408371	0.042403	TRINITY_DN211_c0_g1	PFAM	FrnE protein-like (Putative frnE protein) (Thioredoxin superfamily protein) Glutathione S-transferase GST 18 (EC 2.5.1.18) (Fragment)	defense response to fungus [GO:0050832] glutathione metabolic process [GO:0006749]
2690	0.849148	6.88723	3.69112	0.00531302	0.051067	TRINITY_DN3481_c0_g1	UPROT	Probable RNA-binding protein ARP1 (ABA-regulated RNA-binding protein 1)	regulation of seed germination [GO:0010029]; response to abscisic acid [GO:0009737]; response to salt stress [GO:0009651]; response to water deprivation [GO:0009414]
1810	-1.17112	3.4246	-4.88785	0.0014671	0.0209848	TRINITY_DN4294_c0_g1	NA	NA	NA
1811	1.95626	-0.659434	4.92335	0.00146978	0.0210114	TRINITY_DN1589_c0_g2	NA	NA	NA
4107	0.846899	3.81078	2.51901	0.0231342	0.145788	TRINITY_DN14065_c0_g1	UPROT	Photosystem I reaction center subunit II, chloroplastic (PS I subunit 5) (Photosystem I 20 kDa subunit) (PSI-D)	photosynthesis [GO:0015979]
1813	-2.08319	-0.105364	-4.92758	0.00147746	0.0210972	TRINITY_DN6339_c0_g1	NA	NA	NA
2613	0.846581	5.99271	3.77953	0.00479487	0.0474544	TRINITY_DN3293_c0_g1	UPROT	Peroxisomal adenine nucleotide carrier 1 (AtPNC1)	ADP transport [GO:0015866]; ATP transport [GO:0015867]; fatty acid beta-oxidation [GO:0006635]; indolebutyric acid metabolic process [GO:0080024]; peroxisome organization [GO:0007031]; seedling development [GO:0090351]
1815	1.19661	2.85937	4.87768	0.00148271	0.0211484	TRINITY_DN4714_c0_g1	NA	NA	NA
2053	0.845613	7.6788	4.51471	0.00213893	0.0269584	TRINITY_DN3423_c0_g2	UPROT	bZIP transcription factor 44 (AtbZIP44)	positive regulation of transcription, DNA-templated [GO:0045893]; seed germination [GO:0009845]
4645	0.843458	6.15877	2.16861	0.0371432	0.206908	TRINITY_DN9951_c0_g1	UPROT	Probable receptor-like protein kinase At1g11050 (EC 2.7.11.1)	protein autophosphorylation [GO:0046777]
3450	0.842639	9.20474	2.96623	0.0128933	0.0966559	TRINITY_DN1717_c0_g2	UPROT	Probable aquaporin PIP-type pTOM75 (Ripening-associated membrane protein) (RAMP) Aquaporin PIP2-2 (Plasma membrane intrinsic protein 2-2) (AtPIP2;2) (Plasma membrane intrinsic protein 2b) (PIP2b) (TMP2b)	response to water deprivation [GO:0009414] response to abscisic acid [GO:0009737]; response to water deprivation [GO:0009414]; water transport [GO:0006833]
1819	3.87191	-3.1132	5.06795	0.00148815	0.0211783	TRINITY_DN58802_c0_g1	NA	NA	NA
1820	-1.35352	-0.121655	-4.87648	0.00149056	0.0212007	TRINITY_DN5982_c1_g1	NA	NA	NA
4388	0.841402	5.78416	2.32434	0.0300547	0.177279	TRINITY_DN4760_c0_g1	PFAM	At3g05940 (F2O10.10 protein) (Organic solute transporter ostalpha protein (DUF300)) (Uncharacterized protein At3g05940) F10A16.24 protein
4389	0.841402	5.78416	2.32434	0.0300547	0.177279	TRINITY_DN4760_c0_g1	KOG	At5g26734	NA
1823	2.87866	-3.53566	4.97986	0.00149886	0.0212783	TRINITY_DN24031_c1_g1	NA	NA	NA
3587	0.837042	7.12144	2.86745	0.014637	0.105605	TRINITY_DN4216_c0_g1	UPROT	Cadmium/zinc-transporting ATPase HMA2 (EC 7.2.2.12) (EC 7.2.2.21) (Cadmium/zinc-transporting ATPase 3) (Protein HEAVY METAL ATPASE 2) Putative cadmium/zinc-transporting ATPase HMA4 (EC 7.2.2.12) (EC 7.2.2.21) (Protein HEAVY METAL ATPASE 4) (Putative cadmium/zinc-transporting ATPase 2)	zinc ion homeostasis [GO:0055069] cadmium ion transport [GO:0015691]; metal ion transport [GO:0030001]; response to cadmium ion [GO:0046686]; response to cobalt ion [GO:0032025]; response to metal ion [GO:0010038]; response to zinc ion [GO:0010043]; zinc ion homeostasis [GO:0055069]; zinc ion transport [GO:0006829]
5001	0.836893	5.77542	1.98354	0.047857	0.247446	TRINITY_DN36059_c0_g1	UPROT	Phytosulfokine receptor 1 (DcPSKR1) (EC 2.7.11.1) (Phytosulfokine LRR receptor kinase 1) Diacylglycerol kinase 1 (AtDGK1) (DAG kinase 1) (EC 2.7.1.107) (Diglyceride kinase 1) (DGK 1)	defense response [GO:0006952]; intracellular signal transduction [GO:0035556]; protein kinase C-activating G protein-coupled receptor signaling pathway [GO:0007205]
4374	0.836837	3.18744	2.33166	0.0297578	0.17606	TRINITY_DN4162_c1_g1	UPROT	Vacuolar cation/proton exchanger 5 (Ca(2+)/H(+) antiporter CAX5) (Ca(2+)/H(+) exchanger 5) (Protein CATION EXCHANGER 5)	calcium ion transmembrane transport [GO:0070588]; cellular calcium ion homeostasis [GO:0006874]
1827	-1.28623	2.95526	-4.86109	0.00151055	0.0213976	TRINITY_DN8442_c0_g1	NA	NA	NA
2699	0.836593	5.04963	3.68226	0.00536811	0.05146	TRINITY_DN2411_c0_g1	UPROT	Protein VTE6, chloroplastic (Phytyl-P kinase) (EC 2.7.4.-) (Vitamin E deficient 6)	phytol metabolic process [GO:0033306]; vitamin E biosynthetic process [GO:0010189]; vitamin K biosynthetic process [GO:0042371]
3581	0.834433	4.26343	2.8745	0.0145041	0.104825	TRINITY_DN22344_c0_g1	UPROT	Kinesin-like protein KIN-7O	microtubule-based movement [GO:0007018]
4262	0.834045	2.50254	2.41086	0.0267411	0.16242	TRINITY_DN20854_c0_g1	UPROT	Serine carboxypeptidase-like 4 (EC 3.4.16.-) Serine carboxypeptidase-like 17 (EC 3.4.16.-)	secondary metabolic process [GO:0019748]
2131	0.833863	5.44204	4.40259	0.0024066	0.0292274	TRINITY_DN8307_c0_g2	UPROT	Raucaffricine-O-beta-D-glucosidase (Raucaffricine beta-glucosidase) (RsRG) (EC 3.2.1.125) (Vomilenine glucosyltransferase) (RsVGT) (EC 2.4.1.219)	alkaloid biosynthetic process [GO:0009821]; carbohydrate metabolic process [GO:0005975]
3897	0.832323	0.0805723	2.65809	0.0192351	0.127806	TRINITY_DN8147_c0_g1	UPROT	Phenylacetaldehyde reductase (EC 1.1.1.-) (2-phenylethanol synthase)
3135	0.831964	5.54381	3.23507	0.00919426	0.0759062	TRINITY_DN3918_c0_g1	UPROT	K(+) efflux antiporter 5 (AtKEA5)	potassium ion transport [GO:0006813]
2068	0.830458	4.53795	4.49961	0.00217288	0.0271836	TRINITY_DN4206_c0_g1	PFAM	Uncharacterized protein At2g01460
3283	0.829133	5.75415	3.10202	0.0108544	0.0855459	TRINITY_DN22073_c0_g1	UPROT	Copper transport protein ATX1 (Copper chaperone ATX1)	copper ion transport [GO:0006825]
2573	0.827432	4.69156	3.82358	0.00455778	0.0458055	TRINITY_DN7493_c1_g1	PFAM	At5g21280 (Hydroxyproline-rich glycoprotein family protein) (Proline-rich protein family) (Uncharacterized protein At5g21280)	response to oxidative stress [GO:0006979]
4159	0.826342	2.77422	2.47571	0.0245106	0.152528	TRINITY_DN5268_c0_g1	UPROT	Sodium/hydrogen exchanger 2 (Na(+)/H(+) exchanger 2) (NHE-2) Sodium/hydrogen exchanger 3 (Na(+)/H(+) exchanger 3) (NHE-3)	potassium ion homeostasis [GO:0055075]; potassium ion import across plasma membrane [GO:1990573]; potassium ion transmembrane transport [GO:0071805]; regulation of intracellular pH [GO:0051453]; regulation of stomatal closure [GO:0090333]; sodium ion import across plasma membrane [GO:0098719] potassium ion transmembrane transport [GO:0071805]; regulation of intracellular pH [GO:0051453]; response…
1838	-2.88519	1.95638	-4.95313	0.00154001	0.0216971	TRINITY_DN1598_c0_g1	NA	NA	NA
2656	0.826169	6.12095	3.73018	0.00507655	0.0494083	TRINITY_DN189_c0_g1	PFAM	BZIP transcriptional activator RSG, putative (Uncharacterized protein T18I24.3)
1840	2.79461	-2.28846	4.9389	0.00154992	0.0218052	TRINITY_DN8994_c0_g1	NA	NA	NA
1841	1.41387	6.76921	4.83921	0.00155026	0.0218052	TRINITY_DN4292_c4_g1	NA	NA	NA
3564	0.825581	5.53905	2.88356	0.0143354	0.104031	TRINITY_DN44900_c0_g1	UPROT	Transcription factor bHLH104 (Basic helix-loop-helix protein 104) (AtbHLH104) (bHLH 104) (Transcription factor EN 136) (bHLH transcription factor bHLH104) Transcription factor bHLH34 (Basic helix-loop-helix protein 34) (AtbHLH34) (bHLH 34) (Transcription factor EN 135) (bHLH transcription factor bHLH034)	cellular response to glucose stimulus [GO:0071333]; regulation of transcription, DNA-templated [GO:0006355] cellular response to glucose stimulus [GO:0071333]; positive regulation of seed germination [GO:0010030]; regulation of transcription, DNA-templated [GO:0006355]
4195	0.82475	5.50826	2.45145	0.0253208	0.156189	TRINITY_DN1824_c1_g2	UPROT	NADPH-dependent oxidoreductase 2-alkenal reductase (AtAER) (EC 1.3.1.-) (EC 1.3.1.74) (NADP-dependent alkenal double bond reductase P1) (DBR1) (NADPH-azodicarbonyl/quinone reductase) (NADPH:2-alkenal/one alpha,beta-hydrogenase) (ALH) (P1-zeta-crystallin protein) (P1-ZCr)	response to cadmium ion [GO:0046686]; response to oxidative stress [GO:0006979]
1844	2.09191	0.575695	4.87322	0.00156076	0.0219115	TRINITY_DN10665_c0_g1	NA	NA	NA
2330	0.819955	4.61472	4.12842	0.00323592	0.0358939	TRINITY_DN5930_c0_g1	UPROT	Probable WRKY transcription factor 75 (WRKY DNA-binding protein 75)	atrichoblast differentiation [GO:0010055]; lateral root development [GO:0048527]; negative regulation of transcription by RNA polymerase II [GO:0000122]; regulation of DNA-templated transcription in response to stress [GO:0043620]; regulation of response to nutrient levels [GO:0032107]
3015	0.819913	7.52066	3.33554	0.00812522	0.0696691	TRINITY_DN3635_c0_g1	UPROT	Peptide chain release factor 1, mitochondrial (AtmtRF1)
3566	0.819097	7.34049	2.88214	0.0143615	0.10418	TRINITY_DN5056_c3_g2	UPROT PFAM	NAC domain-containing protein 17 (ANAC017) (Protein NTM1-like 7) (Protein REGULATORS OF AOX1A 2) Nam-like protein 7	cellular response to hydrogen peroxide [GO:0070301]; leaf senescence [GO:0010150]; mitochondria-nucleus signaling pathway [GO:0031930]; positive regulation of transcription, DNA-templated [GO:0045893] regulation of transcription, DNA-templated [GO:0006355]
3243	0.817342	6.28655	3.13632	0.0103967	0.0829446	TRINITY_DN212_c9_g1	UPROT	Probable aspartic proteinase GIP2 (EC 3.4.23.-) (Glucanase inhibitor protein 2) (NbGIP2)	defense response [GO:0006952]
3951	0.817113	6.61633	2.63074	0.0199413	0.130704	TRINITY_DN14479_c0_g1	UPROT	UDP-rhamnose/UDP-galactose transporter 2 (UDP-Rha/UDP-Gal transporter 2)	carbohydrate transport [GO:0008643]; mucilage biosynthetic process involved in seed coat development [GO:0048354]
4812	0.816013	8.27706	2.08249	0.0417785	0.224632	TRINITY_DN2372_c3_g3	UPROT	WAT1-related protein At3g02690, chloroplastic
1851	-1.9243	-0.37411	-4.85497	0.00156993	0.0219693	TRINITY_DN27668_c2_g2	NA	NA	NA
4725	0.815251	4.13327	2.12491	0.0394224	0.215856	TRINITY_DN2165_c0_g1	UPROT	Phytochrome C	detection of visible light [GO:0009584]; protein-chromophore linkage [GO:0018298]; protein-tetrapyrrole linkage [GO:0017006]; red, far-red light phototransduction [GO:0009585]; regulation of transcription, DNA-templated [GO:0006355]
4574	0.811082	4.85638	2.20404	0.0353849	0.200193	TRINITY_DN43196_c0_g1	PFAM	At4g03200	carbohydrate metabolic process [GO:0005975]
3454	0.810311	5.12061	2.96378	0.0129327	0.0968309	TRINITY_DN21536_c1_g1	UPROT	Membrin-11 (AtMEMB11) (27 kDa Golgi SNARE protein) (Golgi SNAP receptor complex member 2-1)	endoplasmic reticulum to Golgi vesicle-mediated transport [GO:0006888]; Golgi to vacuole transport [GO:0006896]; intra-Golgi vesicle-mediated transport [GO:0006891]; protein targeting to vacuole [GO:0006623]; retrograde transport, endosome to Golgi [GO:0042147]; vesicle fusion with Golgi apparatus [GO:0048280]
4017	0.808663	7.23276	2.58019	0.0213218	0.137442	TRINITY_DN3921_c1_g2	UPROT	Flotillin-like protein 1	nodulation [GO:0009877]
3630	0.808296	5.71546	2.8381	0.015202	0.108416	TRINITY_DN8778_c0_g1	UPROT	E3 ubiquitin-protein ligase RING1 (EC 2.3.2.27) (RING finger protein 1) (RING-type E3 ubiquitin transferase RING1)	protein ubiquitination [GO:0016567]; seed trichome elongation [GO:0090378]
1857	2.16828	0.0167985	4.86211	0.00158768	0.0221471	TRINITY_DN11754_c1_g1	NA	NA	NA
1858	0.993929	2.86176	4.8045	0.00159092	0.0221801	TRINITY_DN5148_c0_g1	NA	NA	NA
4990	0.807868	7.84262	1.98986	0.0474354	0.245818	TRINITY_DN54054_c3_g1	UPROT	Hydroquinone glucosyltransferase (EC 2.4.1.218) (Arbutin synthase)
3865	0.805319	5.90316	2.6865	0.0185277	0.124168	TRINITY_DN7302_c0_g2	UPROT	Protein ETHYLENE INSENSITIVE 3	defense response to bacterium [GO:0042742]; ethylene-activated signaling pathway [GO:0009873]; regulation of L-ascorbic acid biosynthetic process [GO:2000082]; regulation of transcription, DNA-templated [GO:0006355]; response to ethylene [GO:0009723]; response to hypoxia [GO:0001666]; sugar mediated signaling pathway [GO:0010182]
4594	0.804781	4.80738	2.1945	0.0358475	0.201909	TRINITY_DN928_c0_g1	UPROT	Carotenoid 9,10(9',10')-cleavage dioxygenase 1 (EC 1.14.99.n4) (AtCCD1) (Neoxanthin cleavage enzyme NC1) (AtNCED1) Carotenoid 9,10(9',10')-cleavage dioxygenase 1 (EC 1.14.99.n4) (PsCCD1) (PsNCED1) Carotenoid 9,10(9',10')-cleavage dioxygenase (EC 1.14.99.n4) (CsCCD)	carotene catabolic process [GO:0016121]; carotenoid catabolic process [GO:0016118]; xanthophyll catabolic process [GO:0016124]
3484	0.804696	4.61991	2.93667	0.013389	0.0993828	TRINITY_DN16447_c0_g1	UPROT	Phosphatidylinositol:ceramide inositolphosphotransferase 2 (EC 2.7.1.227) (Inositol-phosphorylceramide synthase 2) (AtIPCS2) (IPC synthase 2) (Protein ENHANCING RPW8-MEDIATED HR-LIKE CELL DEATH 1) (Sphingolipid synthase 2)	ceramide biosynthetic process [GO:0046513]; defense response [GO:0006952]; sphingolipid biosynthetic process [GO:0030148]
4952	0.804471	4.63334	2.00606	0.0463915	0.242291	TRINITY_DN248_c0_g1	UPROT	CDP-diacylglycerol--serine O-phosphatidyltransferase 1 (EC 2.7.8.8) (Phosphatidylserine synthase 1)	microsporogenesis [GO:0009556]; phosphatidylethanolamine biosynthetic process [GO:0006646]; phosphatidylserine biosynthetic process [GO:0006659] phosphatidylethanolamine biosynthetic process [GO:0006646]; phosphatidylserine biosynthetic process [GO:0006659]
1864	-1.09335	3.01652	-4.79217	0.0016123	0.0223963	TRINITY_DN1212_c0_g1	NA	NA	NA
1865	1.66573	-1.75663	4.81175	0.00161261	0.0223963	TRINITY_DN32222_c0_g1	NA	NA	NA
3030	0.80077	6.20765	3.31874	0.00829378	0.0707491	TRINITY_DN29696_c0_g1	PFAM	Non-lysosomal glucosylceramidase (NLGase) (EC 3.2.1.45)	carbohydrate metabolic process [GO:0005975]; glucosylceramide catabolic process [GO:0006680]
1867	-4.46427	-3.70398	-5.01839	0.00162821	0.0225882	TRINITY_DN11570_c0_g1	NA	NA	NA
1868	-2.13811	-3.01148	-4.83256	0.00163162	0.0226086	TRINITY_DN28963_c0_g1	NA	NA	NA
1869	-2.13811	-3.5194	-4.83256	0.00163162	0.0226086	TRINITY_DN9166_c0_g1	NA	NA	NA
1870	2.08004	-1.61098	4.82761	0.00163236	0.0226086	TRINITY_DN131036_c0_g1	NA	NA	NA
3031	0.80077	6.20765	3.31874	0.00829378	0.0707491	TRINITY_DN29696_c0_g1	KOG	At3g24180	NA
1872	1.42515	3.01142	4.78198	0.00164267	0.0227266	TRINITY_DN10555_c0_g3	NA	NA	NA
1873	-1.69554	3.08136	-4.79402	0.00164448	0.0227392	TRINITY_DN5779_c0_g1	NA	NA	NA
2531	0.800366	3.66404	3.87065	0.00431887	0.0441039	TRINITY_DN525_c11_g1	UPROT	NADPH-dependent oxidoreductase 2-alkenal reductase (AtAER) (EC 1.3.1.-) (EC 1.3.1.74) (NADP-dependent alkenal double bond reductase P1) (DBR1) (NADPH-azodicarbonyl/quinone reductase) (NADPH:2-alkenal/one alpha,beta-hydrogenase) (ALH) (P1-zeta-crystallin protein) (P1-ZCr)	response to cadmium ion [GO:0046686]; response to oxidative stress [GO:0006979]
2366	0.799172	8.60727	4.08021	0.00341277	0.0373166	TRINITY_DN723_c0_g1	UPROT	Putative pentatricopeptide repeat-containing protein At3g23330	RNA modification [GO:0009451]
2097	0.799044	5.76016	4.4504	0.00228797	0.0282332	TRINITY_DN3484_c3_g1	PFAM	Uncharacterized protein CAAX amino terminal protease family protein	CAAX-box protein processing [GO:0071586] CAAX-box protein processing [GO:0071586]; photosynthetic acclimation [GO:0009643]
1877	1.29518	5.87357	4.76979	0.00165579	0.0228457	TRINITY_DN24144_c0_g1	NA	NA	NA
4323	0.796	8.20725	2.37199	0.0281754	0.168666	TRINITY_DN1275_c2_g1	UPROT	Raucaffricine-O-beta-D-glucosidase (Raucaffricine beta-glucosidase) (RsRG) (EC 3.2.1.125) (Vomilenine glucosyltransferase) (RsVGT) (EC 2.4.1.219)	alkaloid biosynthetic process [GO:0009821]; carbohydrate metabolic process [GO:0005975]
1242	0.793296	8.03388	6.113	0.00047647	0.00993141	TRINITY_DN4122_c0_g1	UPROT	Regulatory-associated protein of TOR 1 (Protein RAPTOR 1) (Protein RAPTOR 1B) (AtRaptor1b) TOM1-like protein 6	cellular response to amino acid stimulus [GO:0071230]; cellular response to starvation [GO:0009267]; embryo development ending in seed dormancy [GO:0009793]; maintenance of shoot apical meristem identity [GO:0010492]; negative regulation of autophagy [GO:0010507]; positive regulation of cell growth [GO:0030307]; positive regulation of protein serine/threonine kinase activity [GO:0071902]; regulat…
1880	-2.69822	-1.39463	-4.85882	0.00166546	0.0229331	TRINITY_DN68369_c0_g1	NA	NA	NA
1881	3.18051	-2.70772	4.89951	0.00166575	0.0229331	TRINITY_DN8126_c0_g1	NA	NA	NA
4706	0.793219	6.34594	2.13571	0.038841	0.21354	TRINITY_DN695_c1_g1	UPROT	F-box/kelch-repeat protein SKIP11 (SKP1-interacting partner 11)	protein ubiquitination [GO:0016567]
1883	-1.45734	1.586	-4.76791	0.00166832	0.0229437	TRINITY_DN6462_c0_g1	NA	NA	NA
4443	0.792045	4.56953	2.29246	0.0313752	0.182813	TRINITY_DN4012_c0_g1	PFAM	Uncharacterized protein At4g18490
1885	-2.58022	-3.7105	-4.84196	0.00167687	0.0230363	TRINITY_DN85218_c0_g1	NA	NA	NA
1886	-1.68139	1.20101	-4.7722	0.00167973	0.0230631	TRINITY_DN3507_c3_g1	NA	NA	NA
3339	0.791472	4.51447	3.04878	0.0116075	0.0899071	TRINITY_DN8129_c0_g1	UPROT	F-box/LRR-repeat protein At4g29420
1888	-1.18124	4.46364	-4.74951	0.00168553	0.0231176	TRINITY_DN2450_c3_g1	NA	NA	NA
4413	0.791015	5.86415	2.31277	0.0305235	0.179044	TRINITY_DN2060_c4_g1	PFAM	Exocyst subunit Exo70 family protein	exocytosis [GO:0006887]; protein transport [GO:0015031]
1890	1.28468	2.38512	4.74742	0.00169316	0.0231972	TRINITY_DN5462_c1_g1	NA	NA	NA
1936	0.790587	7.20747	4.67526	0.00181209	0.0242371	TRINITY_DN84_c0_g1	PFAM	ATP/DNA binding protein (Uncharacterized protein T21J18_40)
1892	1.1594	4.54448	4.73972	0.00170164	0.0232882	TRINITY_DN6868_c0_g1	NA	NA	NA
3721	0.789761	5.69795	2.78876	0.0162071	0.112822	TRINITY_DN11839_c0_g1	UPROT	TGACG-sequence-specific DNA-binding protein TGA-2.1 (TGA2.1)	transcription, DNA-templated [GO:0006351]
4890	0.789533	3.16641	2.03582	0.044533	0.235526	TRINITY_DN48_c2_g2	PFAM	AFG1-like ATPase family protein
4457	0.789182	3.59441	2.2871	0.031604	0.183555	TRINITY_DN5886_c0_g1	UPROT	Uncharacterized protein At1g01500
4703	0.787627	4.67195	2.13734	0.0387542	0.213211	TRINITY_DN43742_c0_g1	PFAM	Coiled-coil 90B-like protein (DUF1640) (Expressed protein)
3921	0.787387	6.44203	2.64432	0.0195855	0.12933	TRINITY_DN2563_c1_g1	UPROT	Accelerated cell death 11 (Ceramide-1-phosphate transfer protein ACD11) (Glycolipid transfer protein domain-containing protein ACD11)	cell death [GO:0008219]; ceramide transport [GO:0035627]; defense response to bacterium [GO:0042742]; intermembrane lipid transfer [GO:0120009]; response to salicylic acid [GO:0009751]
1898	-1.27219	1.9816	-4.73752	0.00170964	0.023307	TRINITY_DN13699_c3_g1	NA	NA	NA
1899	0.847785	3.82454	4.73217	0.00171029	0.023307	TRINITY_DN5275_c0_g1	NA	NA	NA
3287	0.785912	7.90676	3.09646	0.0109297	0.085987	TRINITY_DN22886_c0_g1	UPROT	Stress-related protein
4236	0.783918	5.35236	2.42826	0.0261186	0.159596	TRINITY_DN770_c0_g1	UPROT PFAM	Plant intracellular Ras-group-related LRR protein 7 (Intracellular Ras-group-related LRR protein 7) (OsIRL7) Leucine-rich repeat (LRR) family protein (Uncharacterized protein At5g07910)
1902	-2.17187	2.05348	-4.788	0.00171129	0.023307	TRINITY_DN3907_c0_g3	NA	NA	NA
4185	0.783277	5.28388	2.4569	0.0251334	0.155411	TRINITY_DN334_c0_g1	UPROT	B-box zinc finger protein 22 (Protein DOUBLE B-BOX 3) (Protein LIGHT-REGULATED ZINC FINGER PROTEIN 1) (Protein SALT TOLERANCE HOMOLOG 3)	photomorphogenesis [GO:0009640]; regulation of transcription, DNA-templated [GO:0006355]
1904	2.03793	-1.71279	4.77402	0.00171764	0.0233574	TRINITY_DN59093_c0_g1	NA	NA	NA
2918	0.781962	6.08824	3.43432	0.00720617	0.0637959	TRINITY_DN7167_c0_g1	UPROT	F-box/kelch-repeat protein SKIP30 (SKP1-interacting partner 30)	protein ubiquitination [GO:0016567]
5019	0.781863	6.09214	1.97576	0.048357	0.249117	TRINITY_DN4613_c0_g1	UPROT PFAM	NAC domain-containing protein 100 (ANAC100) (AtNAC5) Nam-like protein 18	regulation of transcription, DNA-templated [GO:0006355]
1907	1.39451	1.87826	4.7293	0.0017306	0.0235069	TRINITY_DN881_c2_g1	NA	NA	NA
5028	0.779217	7.35153	1.97353	0.048505	0.249423	TRINITY_DN2513_c2_g1	UPROT	Probable LRR receptor-like serine/threonine-protein kinase At1g53430 (EC 2.7.11.1) Probable LRR receptor-like serine/threonine-protein kinase At1g07650 (EC 2.7.11.1) Probable LRR receptor-like serine/threonine-protein kinase At1g53440 (EC 2.7.11.1)	protein autophosphorylation [GO:0046777]
3479	0.778326	6.20633	2.94417	0.0132605	0.0985922	TRINITY_DN399_c1_g1	UPROT	Vesicle-associated protein 4-2 (Plant VAP homolog 4-2) (AtPVA42) (VAMP-associated protein 4-2) Vesicle-associated protein 4-1 (Plant VAP homolog 4-1) (AtPVA41) (Protein MEMBRANE-ASSOCIATED MANNITOL-INDUCED) (AtMAMI) (VAMP-associated protein 4-1)	endoplasmic reticulum membrane organization [GO:0090158]; endoplasmic reticulum-plasma membrane tethering [GO:0061817] endoplasmic reticulum membrane organization [GO:0090158]; endoplasmic reticulum-plasma membrane tethering [GO:0061817]; response to osmotic stress [GO:0006970]
1910	-2.15127	-0.832276	-4.77101	0.00173818	0.023571	TRINITY_DN5759_c0_g4	NA	NA	NA
4496	0.777992	6.81579	2.26228	0.0326861	0.188116	TRINITY_DN3811_c0_g1	UPROT	Lon protease homolog 2, peroxisomal (EC 3.4.21.53)	protein import into peroxisome matrix [GO:0016558]; protein processing [GO:0016485]; protein quality control for misfolded or incompletely synthesized proteins [GO:0006515] lateral root development [GO:0048527]; protein import into peroxisome matrix, docking [GO:0016560]; protein processing [GO:0016485]; protein quality control for misfolded or incompletely synthesized proteins [GO:0006515]; prot…
2596	0.776293	5.99653	3.80297	0.0046667	0.0464946	TRINITY_DN4659_c0_g1	UPROT	Protein LOL3 (Protein LSD ONE LIKE 3) (OsLOL3) (Putative zinc finger LOL3)
5002	0.776098	6.20359	1.98277	0.0478929	0.247582	TRINITY_DN6190_c0_g2	UPROT PFAM	MACPF domain-containing protein CAD1 (Protein CONSTITUTIVELY ACTIVATED CELL DEATH 1) (Protein CAD1) Protein kinase ATN1-like protein (Protein kinase superfamily protein)	cell death [GO:0008219]; immune response [GO:0006955]; plant-type hypersensitive response [GO:0009626]; regulation of salicylic acid mediated signaling pathway [GO:2000031]; regulation of salicylic acid metabolic process [GO:0010337]
1914	1.14641	1.31244	4.71242	0.00174903	0.0236682	TRINITY_DN7624_c0_g1	NA	NA	NA
4863	0.774699	8.25185	2.05341	0.04347	0.231226	TRINITY_DN7891_c0_g1	UPROT	Cytochrome b5
1916	-3.18685	4.29644	-4.84828	0.00175487	0.0237221	TRINITY_DN9171_c2_g1	NA	NA	NA
1917	1.23122	4.82054	4.70924	0.00175766	0.0237471	TRINITY_DN3631_c0_g1	NA	NA	NA
4070	0.772838	7.10449	2.54204	0.0224298	0.142662	TRINITY_DN9683_c0_g1	UPROT	CMP-sialic acid transporter 4 (CMP-SA-Tr 4) (CMP-Sia-Tr 4) (CMP-sialic acid transporter-like protein 4) CMP-sialic acid transporter 2 (CMP-SA-Tr 2) (CMP-Sia-Tr 2) CMP-sialic acid transporter 5 (CMP-SA-Tr 5) (CMP-Sia-Tr 5) (CMP-sialic acid transporter-like protein 5)	carbohydrate transport [GO:0008643] carbohydrate transport [GO:0008643]; sialic acid transport [GO:0015739]
4705	0.771851	4.8802	2.13575	0.038837	0.21354	TRINITY_DN7447_c0_g1	UPROT	Probable serine/threonine-protein kinase WNK2 (OsWNK2) (EC 2.7.11.1) (Protein DISEASE RELATIVE SIGNAL 1) (Protein kinase with no lysine 2)	intracellular signal transduction [GO:0035556]; protein phosphorylation [GO:0006468]
3491	0.770971	6.13046	2.93236	0.0134625	0.0997429	TRINITY_DN2193_c3_g1	UPROT	Oxysterol-binding protein-related protein 1C (OSBP-related protein 1C)
3137	0.770086	6.98183	3.23378	0.00920813	0.075973	TRINITY_DN2062_c0_g1	UPROT	Eukaryotic translation initiation factor 6-2 (AteIF-6;2) Mitochondrial phosphate carrier protein 1, mitochondrial (Mitochondrial phosphate transporter 1) (MPT1) (Phosphate transporter 3;3)	assembly of large subunit precursor of preribosome [GO:1902626]; cellular response to abscisic acid stimulus [GO:0071215]; embryo development ending in seed dormancy [GO:0009793]; maturation of 5.8S rRNA [GO:0000460]; maturation of LSU-rRNA [GO:0000470]; mature ribosome assembly [GO:0042256]; ribosomal subunit export from nucleus [GO:0000054] mitochondrial phosphate ion transmembrane transport [G…
1922	2.40102	-0.23231	4.76964	0.00177687	0.0239429	TRINITY_DN20372_c1_g1	NA	NA	NA
4445	0.767581	7.62005	2.29179	0.0314021	0.182885	TRINITY_DN3482_c0_g1	UPROT	Delta-1-pyrroline-5-carboxylate synthase (P5CS) [Includes: Glutamate 5-kinase (GK) (EC 2.7.2.11) (Gamma-glutamyl kinase); Gamma-glutamyl phosphate reductase (GPR) (EC 1.2.1.41) (Glutamate-5-semialdehyde dehydrogenase) (Glutamyl-gamma-semialdehyde dehydrogenase)]	L-proline biosynthetic process [GO:0055129]
1924	2.9869	-1.3748	4.81524	0.00178418	0.0239989	TRINITY_DN84326_c0_g1	NA	NA	NA
1925	-1.13556	2.82966	-4.69242	0.00178469	0.0239989	TRINITY_DN1480_c0_g1	NA	NA	NA
4649	0.76521	4.6122	2.16625	0.0372518	0.207331	TRINITY_DN3037_c0_g1	UPROT	OVARIAN TUMOR DOMAIN-containing deubiquitinating enzyme 7 (OTU domain-containing protein 7) (EC 3.4.19.12) (Deubiquitinating enzyme OTU7)	protein deubiquitination [GO:0016579]
4487	0.76327	6.80603	2.266	0.0325205	0.187566	TRINITY_DN1683_c0_g1	PFAM	AT3g24740/K7P8_3 (Cellulose synthase, putative (DUF1644))
2724	0.762896	7.92849	3.6499	0.005575	0.0529427	TRINITY_DN7093_c0_g1	UPROT	Plastidic ATP/ADP-transporter
3883	0.76091	7.12314	2.67257	0.018869	0.125856	TRINITY_DN1468_c1_g1	UPROT PFAM	Protein AE7-like 1 (MIP18 family protein At3g50845) 60S ribosomal protein L6, mitochondrial Uncharacterized protein At4g36640/C7A10_720	iron-sulfur cluster assembly [GO:0016226]; protein maturation by [4Fe-4S] cluster transfer [GO:0106035] translation [GO:0006412]
1930	1.23035	3.80205	4.68515	0.0018013	0.0241531	TRINITY_DN603_c2_g1	NA	NA	NA
1931	-1.19196	3.51206	-4.68432	0.00180133	0.0241531	TRINITY_DN3521_c0_g1	NA	NA	NA
1932	-1.65793	0.292787	-4.70173	0.001802	0.0241531	TRINITY_DN1587_c0_g1	NA	NA	NA
1933	-2.46464	-1.12146	-4.75892	0.00180616	0.024196	TRINITY_DN205_c0_g3	NA	NA	NA
4566	0.760552	7.30879	2.20527	0.0353211	0.200156	TRINITY_DN2998_c1_g1	UPROT	Phospholipid-transporting ATPase 3 (AtALA3) (EC 7.6.2.1) (Aminophospholipid ATPase 3) (Aminophospholipid flippase 3) (Protein ABERRANT LOCALIZATION OF PEN3 3) (Protein IRREGULAR TRICHOME BRANCH 2)	defense response to bacterium [GO:0042742]; defense response to fungus [GO:0050832]; Golgi to plasma membrane transport [GO:0006893]; Golgi vesicle budding [GO:0048194]; phospholipid translocation [GO:0045332]; protein localization [GO:0008104]; protein localization involved in auxin polar transport [GO:1901703]; protein transport [GO:0015031]; response to molecule of bacterial origin [GO:0002237…
2057	0.759138	8.11101	4.51177	0.00214532	0.0269853	TRINITY_DN1757_c0_g1	UPROT	Cytochrome c F-box protein SKIP5 (SKP1-interacting partner 5)	protein ubiquitination [GO:0016567]
4681	0.758393	4.18819	2.14367	0.0384179	0.212331	TRINITY_DN11164_c0_g1	UPROT	ESCRT-related protein CHMP1B (Protein CHARGED MULTIVESICULAR BODY PROTEIN 1B) (Protein CHROMATIN MODIFYING PROTEIN 1B) (Vacuolar protein-sorting-associated protein 46.2)	embryo development ending in seed dormancy [GO:0009793]; embryonic axis specification [GO:0000578]; endosome transport via multivesicular body sorting pathway [GO:0032509]; late endosome to vacuole transport [GO:0045324]; protein transport [GO:0015031]; seedling development [GO:0090351]
1937	1.62639	-2.19935	4.69313	0.00181472	0.0242563	TRINITY_DN7507_c0_g2	NA	NA	NA
3859	0.756193	5.78521	2.69408	0.0183427	0.123123	TRINITY_DN5364_c0_g1	UPROT	Wall-associated receptor kinase-like 14 (EC 2.7.11.-)	cell surface receptor signaling pathway [GO:0007166]; protein phosphorylation [GO:0006468]
1939	-1.25509	1.36048	-4.67739	0.00181673	0.0242607	TRINITY_DN2845_c0_g2	NA	NA	NA
1940	-2.64095	-2.67381	-4.7656	0.00182139	0.0243077	TRINITY_DN6768_c0_g1	NA	NA	NA
3559	0.754729	7.26048	2.88751	0.014261	0.103645	TRINITY_DN3676_c0_g1	UPROT	Cation-chloride cotransporter 1 (OsCCC1) (Potassium-chloride cotransporter 1) Cation-chloride cotransporter 1 (AtCCC1) (Protein HAPLESS 5)	cell volume homeostasis [GO:0006884]; chloride ion homeostasis [GO:0055064]; chloride transmembrane transport [GO:1902476]; chloride transport [GO:0006821]; potassium ion homeostasis [GO:0055075]; potassium ion import across plasma membrane [GO:1990573]; potassium ion transmembrane transport [GO:0071805] cell volume homeostasis [GO:0006884]; chloride ion homeostasis [GO:0055064]; chloride transme…
1942	1.10562	2.60014	4.67098	0.00182335	0.0243107	TRINITY_DN5138_c1_g1	NA	NA	NA
1943	2.56639	-0.552356	4.75542	0.00182855	0.0243672	TRINITY_DN30117_c0_g2	NA	NA	NA
1944	1.69104	2.57316	4.68783	0.00183129	0.0243863	TRINITY_DN4443_c0_g1	NA	NA	NA
1945	3.12787	-3.40352	4.8005	0.00183287	0.0243863	TRINITY_DN101916_c0_g1	NA	NA	NA
1946	3.12787	-3.07663	4.8005	0.00183287	0.0243863	TRINITY_DN10423_c0_g1	NA	NA	NA
1947	2.30913	-0.0358432	4.73074	0.00183451	0.0243899	TRINITY_DN9086_c0_g2	NA	NA	NA
1948	-2.22896	0.35312	-4.72385	0.00183524	0.0243899	TRINITY_DN6633_c0_g1	NA	NA	NA
1949	1.3997	1.37385	4.67147	0.00183603	0.0243899	TRINITY_DN331_c6_g1	NA	NA	NA
4473	0.750184	7.75546	2.27645	0.0320619	0.185535	TRINITY_DN48_c0_g1	UPROT	Actin-related protein 8 (F-box protein ARP8)	actin filament-based process [GO:0030029]; anatomical structure morphogenesis [GO:0009653]
1951	1.86589	-2.48286	4.69417	0.00184002	0.0244174	TRINITY_DN20129_c0_g2	NA	NA	NA
4441	0.748455	5.83662	2.29374	0.0313187	0.182537	TRINITY_DN2548_c0_g1	UPROT	Autophagy-related protein 18h (AtATG18h)	autophagy [GO:0006914]; protein transport [GO:0015031]; response to starvation [GO:0042594]
3702	0.746523	5.83521	2.79799	0.0160128	0.11199	TRINITY_DN16019_c0_g1	PFAM	At3g60450 (Phosphoglycerate mutase family protein) (Uncharacterized protein T8B10_110) PRIB5 protein
4928	0.745722	6.54458	2.01917	0.0455566	0.239064	TRINITY_DN397_c0_g1	PFAM	Uncharacterized protein At1g15740
4929	0.745722	6.54458	2.01917	0.0455566	0.239064	TRINITY_DN397_c0_g1	KOG	At1g15740	NA
1956	-1.9953	-2.43553	-4.69831	0.00184945	0.0244784	TRINITY_DN52880_c0_g1	NA	NA	NA
4964	0.742704	6.89665	2.00192	0.0466477	0.243028	TRINITY_DN6466_c0_g3	UPROT	Protein S-acyltransferase 8 (EC 2.3.1.225) (Probable palmitoyltransferase At4g24630) (Zinc finger DHHC domain-containing protein At4g24630) Probable protein S-acyltransferase 9 (EC 2.3.1.225) (Probable palmitoyltransferase At5g50020) (Zinc finger DHHC domain-containing protein At5g50020)	peptidyl-L-cysteine S-palmitoylation [GO:0018230]; protein targeting to membrane [GO:0006612]
2766	0.742303	5.48566	3.60416	0.00588337	0.0550055	TRINITY_DN876_c0_g1	PFAM	U6 snRNA phosphodiesterase (EC 3.1.4.-)	U6 snRNA 3'-end processing [GO:0034477]
4593	0.742116	7.49109	2.19513	0.0358117	0.201752	TRINITY_DN55_c0_g1	UPROT	Ribose-phosphate pyrophosphokinase 1 (EC 2.7.6.1) (Phosphoribosyl pyrophosphate synthase 1) ABC transporter C family member 9 (ABC transporter ABCC.9) (AtABCC9) (EC 7.6.2.2) (ATP-energized glutathione S-conjugate pump 9) (Glutathione S-conjugate-transporting ATPase 9) (Multidrug resistance-associated protein 9) Ribose-phosphate pyrophosphokinase 5, chloroplastic (EC 2.7.6.1) (Phosphoribosyl pyrop…	nucleoside metabolic process [GO:0009116]; nucleotide biosynthetic process [GO:0009165]; ribonucleoside monophosphate biosynthetic process [GO:0009156] response to nematode [GO:0009624]; transmembrane transport [GO:0055085] 5-phosphoribose 1-diphosphate biosynthetic process [GO:0006015]; nucleoside metabolic process [GO:0009116]; purine nucleotide biosynthetic process [GO:0006164]; ribonucleoside…
1960	-1.69085	-2.28196	-4.66952	0.00186596	0.0246376	TRINITY_DN1159_c0_g3	NA	NA	NA
4171	0.741468	5.3697	2.46464	0.0248725	0.154325	TRINITY_DN2_c0_g1	UPROT	Sodium/hydrogen exchanger 3 (Na(+)/H(+) exchanger 3) (NHE-3) Sodium/hydrogen exchanger 2 (Na(+)/H(+) exchanger 2) (NHE-2)	potassium ion transmembrane transport [GO:0071805]; regulation of intracellular pH [GO:0051453]; response to salt stress [GO:0009651]; sodium ion import across plasma membrane [GO:0098719] potassium ion homeostasis [GO:0055075]; potassium ion import across plasma membrane [GO:1990573]; potassium ion transmembrane transport [GO:0071805]; regulation of intracellular pH [GO:0051453]; regulation of s…
1962	2.01362	-2.4034	4.69028	0.00186731	0.0246376	TRINITY_DN41444_c0_g1	NA	NA	NA
2306	0.740958	2.88378	4.16324	0.00311439	0.0349029	TRINITY_DN3437_c0_g1	UPROT	Agamous-like MADS-box protein MADS2 (MADS-box protein 2) (VvMADS2) (SEPALLATA homolog 1) (VvSEP1) (VviSEP1)	flower development [GO:0009908]; positive regulation of transcription by RNA polymerase II [GO:0045944]; regulation of transcription by RNA polymerase II [GO:0006357]
1964	-4.94026	-2.19539	-4.90818	0.00187153	0.0246676	TRINITY_DN9248_c0_g1	NA	NA	NA
4663	0.736342	7.84916	2.15582	0.0377843	0.20965	TRINITY_DN3363_c0_g1	PFAM	ABC1 family protein (At5g24810/F6A4.20) (Uncharacterized protein AT5g24810;F6A4.20) AT5g24810/F6A4_20
4664	0.736342	7.84916	2.15582	0.0377843	0.20965	TRINITY_DN3363_c0_g1	KOG	At5g24810	NA
3473	0.735533	7.63202	2.95094	0.0131456	0.0979105	TRINITY_DN11877_c0_g2	UPROT	Secretory carrier-associated membrane protein 3 (AtSC3) (Secretory carrier membrane protein 3) Secretory carrier-associated membrane protein 5 (Secretory carrier membrane protein 5)	protein transport [GO:0015031]
1968	1.20707	4.34791	4.6426	0.00188051	0.0247265	TRINITY_DN9748_c0_g1	NA	NA	NA
3675	0.734373	5.64748	2.80926	0.01578	0.111104	TRINITY_DN5473_c0_g1	PFAM	Putative mitochondrial carrier protein Mitochondrial substrate carrier family protein (Putative mitochondrial carrier protein) 36I5.1 (Mitochondrial carrier protein, putative, expressed) (Os03g0754800 protein) (cDNA clone:J033050O16, full insert sequence)	transmembrane transport [GO:0055085]
3676	0.734373	5.64748	2.80926	0.01578	0.111104	TRINITY_DN5473_c0_g1	KOG	At5g15640	NA
1971	-1.59283	0.387208	-4.65331	0.00188688	0.0247798	TRINITY_DN35041_c0_g3	NA	NA	NA
4442	0.733189	5.98977	2.29368	0.0313207	0.182537	TRINITY_DN15920_c0_g1	PFAM	Lactase (EC 3.2.1.23)	carbohydrate metabolic process [GO:0005975]
1973	2.53439	-0.632676	4.71931	0.00189213	0.0248229	TRINITY_DN111285_c0_g1	NA	NA	NA
3262	0.732482	6.65208	3.12011	0.0106093	0.0841636	TRINITY_DN853_c0_g1	UPROT	NADPH-dependent oxidoreductase 2-alkenal reductase (AtAER) (EC 1.3.1.-) (EC 1.3.1.74) (NADP-dependent alkenal double bond reductase P1) (DBR1) (NADPH-azodicarbonyl/quinone reductase) (NADPH:2-alkenal/one alpha,beta-hydrogenase) (ALH) (P1-zeta-crystallin protein) (P1-ZCr) 2-alkenal reductase (NADP(+)-dependent) (EC 1.3.1.102) (Alkenal double bound reductase) (Allylic alcohol dehydrogenase 1) (ally…	response to cadmium ion [GO:0046686]; response to oxidative stress [GO:0006979]
1975	-1.10835	1.85738	-4.63186	0.00189801	0.0248744	TRINITY_DN5071_c0_g1	NA	NA	NA
[truncated: 23,941 more rows]
