# Supplementary material for: Transcriptome analysis of Thevetia peruviana cell suspensions treated with methyl jasmonate reveals genes involved in phenolics, flavonoids and cardiac glycosides biosynthesis
Source: Front Plant Sci. 2025 May 26;16:1593315. doi: 10.3389/fpls.2025.1593315 (PMC12146404; doi:10.3389/fpls.2025.1593315)
Supplement: Supplementary Table 6 — Differential expressed genes of secondary metabolism. [file Table9.xlsx]

## Sheet: SecondaryMetabolites
LogFC	Gen	Transcript	Value-p	Uniprot	Anotation
-6.3488	Q9SP93	TRINITY_DN36616_c0_g1	3.83156e-05	Q9SP93	CTP; Thiol protease (Q9SP93)
-3.18289	ath:AT4G21960	TRINITY_DN950_c2_g1	1.34275e-07	Q9SB81	PRXR1; Peroxidase superfamily protein (Q9SB81)
-2.78083	Q43641	TRINITY_DN7935_c0_g1	0.0019609	Q43641	GT; Anthocyanidin 3-O-glucosyltransferase (Q43641)
-2.46498	ath:AT1G63000	TRINITY_DN11092_c0_g1	4.72043e-05	Q9LQ04	NRS/ER; nucleotide-rhamnose synthase/epimerase-reductase (Q9LQ04)
-2.43696	ath:AT2G26710	TRINITY_DN11435_c0_g1	0.000595083	O48786	BAS1; Cytochrome P450 superfamily protein (O48786)
-2.30203	Q6V4H0	TRINITY_DN18688_c0_g1	0.000488342	Q6V4H0	10HGO; 8-hydroxygeraniol dehydrogenase (Q6V4H0)
-2.2386	ath:AT1G62810	TRINITY_DN17920_c0_g1	2.52071e-06	Q8H1H9	CuAO1; Copper amine oxidase family protein (Q8H1H9)
-2.17146	ath:AT2G41480	TRINITY_DN2348_c0_g4	0.0027217	O80822	peroxidase superfamily protein (O80822)
-2.03358	ath:AT2G29260	TRINITY_DN5269_c0_g1	0.000659634	Q9ZW12	NAD(P)-binding Rossmann-fold superfamily protein (Q9ZW12)
-1.88457	ath:AT4G36750	TRINITY_DN10934_c0_g1	5.22256e-05	O23207	Quinone reductase family protein (O23207)
-1.83716	ath:AT4G19010	TRINITY_DN6071_c0_g1	3.0818e-06	Q84P24	AMP-dependent synthetase and ligase family protein (Q84P24)
-1.77697	Q9SDZ2	TRINITY_DN4438_c0_g1	0.00197226	Q9SDZ2	DFR1; 2'-hydroxy isoflavone/dihydroflavonol reductase (Q9SDZ2)
-1.7536	ath:AT5G51820	TRINITY_DN1443_c0_g1	9.34671e-06	Q9SCY0	PGM; phosphoglucomutase (Q9SCY0)
-1.69682	ath:AT2G42490	TRINITY_DN2800_c1_g1	7.49001e-05	Q8L866	Copper amine oxidase family protein (Q8L866)
-1.52724	P42754	TRINITY_DN37424_c0_g1	0.00288326	P42754	ELI3; Mannitol dehydrogenase (P42754)
-1.50937	ath:AT2G17265	TRINITY_DN974_c0_g1	0.000902672	Q8L7R2	HSK; homoserine kinase (Q8L7R2)
-1.40301	ath:AT5G08340	TRINITY_DN16036_c0_g4	0.000160601	Q8VZR0	Nucleotidylyl transferase superfamily protein (Q8VZR0)
-1.38822	ath:AT2G02500	TRINITY_DN2394_c0_g1	2.6985e-05	P69834	ISPD; Nucleotide-diphospho-sugar transferases superfamily protein (P69834)
-1.37455	osa:4336388	TRINITY_DN702_c0_g1	0.00481866	Q7XPY7	BGLU14; probable inactive beta-glucosidase 14 precursor (Q7XPY7)
-1.35588	csv:101210295	TRINITY_DN235_c0_g2	0.000908735	Q39659	glyoxysomal fatty acid beta-oxidation multifunctional protein MFP-a (Q39659)
-1.3295	Q9SBR4	TRINITY_DN9045_c0_g2	0.0025298	Q9SBR4	GPPS; geranyl pyrophosphate synthase (Q9SBR4)
-1.32696	Q8W3H0	TRINITY_DN12822_c0_g1	0.00134781	Q8W3H0	Cinnamoyl-CoA reductase (Q8W3H0)
-1.29862	ath:AT5G05730	TRINITY_DN7767_c0_g1	0.00101389	P32068	ASA1; anthranilate synthase alpha subunit 1 (P32068)
-1.29678	osa:4332788	TRINITY_DN3453_c0_g1	0.000253158	Q10LP5	OsJ_10783; sucrose synthase 4 (Q10LP5)
-1.21166	ath: At5G63580	TRINITY_DN5145_c3_g2	0.0280649	B2GVM7	FLAS; Flavonol synthase 2 (B2GVM7)
-1.19775	nta:107819408	TRINITY_DN2946_c0_g1	0.00336646	O82151	beta-glucosidase BoGH3B-like (O82151)
-1.19205	nta:107787175	TRINITY_DN2221_c0_g2	4.59242e-05	Q947H4	GP40; aldose 1-epimerase-like (Q947H4)
-1.18556	sot:102595076	TRINITY_DN2277_c0_g1	8.90975e-05	Q06801	dpeP; 4-alpha-glucanotransferase, chloroplastic/amyloplastic-like (Q06801)
-1.17661	Q8H1R1	TRINITY_DN6133_c0_g1	0.00375422	Q8H1R1	AT4G27250; cinnamyl-alcohol dehydrogenase (Q8H1R1)
-1.17362	ath:AT4G09020	TRINITY_DN12847_c0_g1	8.53809e-05	Q9M0S5	ISA3; isoamylase 3 (Q9M0S5)
-1.16268	nta:107773042	TRINITY_DN4455_c0_g1	0.00392709	Q9XIV8	peroxidase; peroxidase N1 (Q9XIV8)
-1.0866	ath:AT2G38280	TRINITY_DN4368_c0_g1	0.00138515	O80452	FAC1; AMP deaminase, putative / myoadenylate deaminase (O80452)
-1.07779	ath:AT3G06850	TRINITY_DN1841_c0_g1	0.000198175	Q9M7Z1	BCE2; 2-oxoacid dehydrogenases acyltransferase family protein (Q9M7Z1)
-1.06094	ath:AT3G03530	TRINITY_DN3814_c0_g3	0.000673908	Q9SRQ7	NPC4; non-specific phospholipase C4 (Q9SRQ7)
-1.06015	A0A068Q6L2	TRINITY_DN1837_c0_g1	0.000279789	A0A068Q6L2	CYP450; Cytochrome P450 736A117 (A0A068Q6L2)
-1.04156	ath:AT3G25860	TRINITY_DN4566_c3_g1	0.000729474	Q9SQI8	LTA2; 2-oxoacid dehydrogenases acyltransferase family protein (Q9SQI8)
-1.03323	ath:AT5G64380	TRINITY_DN9997_c0_g1	0.000580158	Q9FMF1	Inositol monophosphatase family protein (Q9FMF1)
-1.0249	ath: At2G07050	TRINITY_DN7174_c0_g1	0.107413	P38605	CAS1; Cycloartenol synthase (P38605)
-1.01487	nta:107815753	TRINITY_DN810_c0_g1	0.000242045	O24164	NtPPOX2; protoporphyrinogen oxidase, mitochondrial (O24164)
1.9639	ath: At1G58440	TRINITY_DN4518_c0_g1	0.0105883	Q9SM02	XF1; Squalene epoxidase 1 (Q9SM02)
-1.00357	ath:AT5G42740	TRINITY_DN4850_c3_g1	4.56016e-05	P34795	Sugar isomerase (SIS) family protein (P34795)
-1.00173	ath: At1G49530	TRINITY_DN111358_c1_g1	0.0542374	O22043	GGPS6; Geranylgeranyl pyrophosphate synthase 6 (O22043)
-0.99286	nta:107828938	TRINITY_DN1804_c0_g1	0.00133927	Q43793	G6PD; glucose-6-phosphate 1-dehydrogenase, chloroplastic (Q43793)
-0.970183	ath:AT5G65110	TRINITY_DN22_c0_g1	0.00404244	O65201	ACX2; acyl-CoA oxidase 2 (O65201)
-0.967726	ath: At3G19820	TRINITY_DN3124_c1_g1	0.0201413	Q39085	DWF1; Delta(24)-sterol reductase (Q39085)
-0.934022	P14673	TRINITY_DN7163_c1_g1	0.000143366	P14673	ADH1; alcohol dehydrogenase (P14673)
-0.917151	ath:AT1G67560	TRINITY_DN5118_c0_g1	0.00160511	Q9CAG3	LOX6; PLAT/LH2 domain-containing lipoxygenase family protein (Q9CAG3)
-0.912197	ath: At4G34350	TRINITY_DN238_c0_g1	0.0176998	Q94B35	HDR; 4-hydroxy-3-methylbut-2-enyl diphosphate reductase (Q94B35)
-0.890344	sot:102577745	TRINITY_DN15634_c0_g1	0.00216764	Q9MT28	TS; threonine synthase (Q9MT28)
-0.873632	ath: At5G62790	TRINITY_DN5463_c1_g1	0.0193925	Q9XFS9	DXR; 1-deoxy-D-xylulose 5-phosphate reductoisomerase (Q9XFS9)
-0.782916	ath:AT4G34740	TRINITY_DN2547_c0_g1	0.00403193	Q9STG9	ASE2; GLN phosphoribosyl pyrophosphate amidotransferase 2 (Q9STG9)
-0.420469	ath: A0A7G2FJ78	TRINITY_DN4632_c0_g1	0.828655	A0A7G2FJ78	HICH; Chalcone-flavonone isomerase (A0A7G2FJ78)
0.721002	ath: At3G02780	TRINITY_DN1325_c1_g1	0.012945	Q42553	IPP2; Isopentenyl pyrophosphate isomerase II (Q42553)
0.728777	A0A2U7XUH7	TRINITY_DN716_c0_g1	0.00446639	A0A2U7XUH7	Chalcone isomerase (A0A2U7XUH7)
0.879951	ath: At4G34640	TRINITY_DN2357_c0_g1	0.00958537	P53799	SQS1; Squalene Synthase 1 (P53799)
0.89763	Gmx:606506	TRINITY_DN4270_c0_g1	0.00423153	O48922	CYP98A3; cytochrome P450 98A3 (O48922)
0.903573	ath:AT5G67400	TRINITY_DN24970_c0_g1	0.00113925	Q43873	RHS19; root hair specific 19 (Q43873)
0.969991	ath:AT3G02600	TRINITY_DN2697_c0_g2	0.00104689	Q8LFD1	LPP3; lipid phosphate phosphatase 3 (Q8LFD1)
1.10497	ath:AT5G64300	TRINITY_DN1331_c0_g1	0.00428157	P47924	GCH; GTP cyclohydrolase II (P47924)
1.10901	ath:AT3G23920	TRINITY_DN5213_c1_g1	0.00473156	Q9LIR6	BAM1; beta-amylase 1 (Q9LIR6)
1.12339	ath:AT5G09640	TRINITY_DN126_c0_g3	0.000457554	Q8VZU3	SCPL19; serine carboxypeptidase-like 19 (Q8VZU3)
1.18936	ath:AT2G42010	TRINITY_DN4113_c0_g2	0.000466243	P93733	PLDBETA1; phospholipase D beta 1 (P93733)
1.20942	ath:AT5G42250	TRINITY_DN854_c0_g2	4.62849e-05	Q9FH04	Zinc-binding alcohol dehydrogenase family protein (Q9FH04)
1.21789	ath:AT3G14420	TRINITY_DN1324_c0_g1	2.35046e-06	Q9LRR9	GOX1; Aldolase-type TIM barrel family protein (Q9LRR9)
1.22173	ath:AT5G57690	TRINITY_DN3301_c0_g1	1.1355e-05	Q1PDI2	DGK4; diacylglycerol kinase 4 (Q1PDI2)
1.22978	ath: AT1G29690	TRINITY_DN26293_c0_g1	0.00186217	Q9C7N2	CAD1; MACPF domain-containing protein CAD1 (Q9C7N2)
1.2346	ath:AT5G51460	TRINITY_DN171_c0_g1	0.00218941	O64896	ATTPPA; Haloacid dehalogenase-like hydrolase (HAD) superfamily protein (O64896)
1.24742	ath: AT2G29690	TRINITY_DN8397_c0_g1	0.00724097	F4IAT4	AT1G24735; S-adenosyl-L-methionine-dependent methyltransferases superfamily protein (F4IAT4)
1.30802	cann:107866321	TRINITY_DN13442_c0_g1	0.00421275	A9YF60	protein STAY-GREEN homolog, chloroplastic (A9YF60)
1.34659	cann:107868281	TRINITY_DN4262_c0_g1	0.0030506	P37272	bifunctional 15-cis-phytoene synthase, chromoplastic (P37272)
1.36613	Gmx:547976	TRINITY_DN806_c1_g3	0.00332968	P31531	ACS1; 1-aminocyclopropane-1-carboxylate synthase (P31531)
1.37906	ath:AT4G31940	TRINITY_DN6719_c0_g1	8.662e-05	Q9SZ46	CYP82C4; cytochrome P450, family 82 subfamily C, polypeptide 4 (Q9SZ46)
1.39997	ath:AT5G35170	TRINITY_DN3589_c0_g1	0.00203033	Q8VYL1	adenylate kinase family protein (Q8VYL1)
1.41438	Gmx:547930	TRINITY_DN7846_c0_g1	0.00460347	P31687	4CL1; 4-coumarate--CoA ligase 1 (P31687)
1.43899	ath:AT3G50660	TRINITY_DN4516_c0_g1	0.00351731	O64989	DWF4; Cytochrome P450 superfamily protein (O64989)
1.48543	nta:107814772	TRINITY_DN6735_c0_g1	0.000575227	P51846	NtPDC2; pyruvate decarboxylase 2 (P51846)
1.5025	ath:AT4G26850	TRINITY_DN4670_c0_g2	5.56088e-06	Q8RWE8	VTC2; GDP-L-galactose phosphorylase 1 (Q8RWE8)
1.51498	ath:AT5G54960	TRINITY_DN34773_c0_g1	0.000633859	Q9FFT4	PDC2; pyruvate decarboxylase-2 (Q9FFT4)
1.59718	ath:AT4G26530	TRINITY_DN1484_c0_g1	1.45241e-05	O65581	FBA5; Aldolase superfamily protein (O65581)
1.59781	cmo:103485690	TRINITY_DN2418_c0_g1	5.86067e-05	Q0GZS3	uDP-sugar pyrophosphorylase (Q0GZS3)
1.62152	B7TWW5	TRINITY_DN6330_c0_g1	0.00134396	B7TWW5	SM: Squalene monooxygenase SE2 (B7TWW5)
1.64657	ath: At5G44440	TRINITY_DN8409_c0_g1	0.0941826	Q84WI1	AT1G30760; FAD-binding Berberine family protein (Q84WI1)
1.64701	ath:AT3G11980	TRINITY_DN834_c0_g1	0.000421853	Q08891	MS2; Jojoba acyl CoA reductase-related male sterility protein (Q08891)
1.68385	ath:AT2G17570	TRINITY_DN865_c0_g3	5.62973e-05	Q8S2T1	cPT1; Undecaprenyl pyrophosphate synthetase family protein (Q8S2T1)
1.70324	vvi:100251813	TRINITY_DN125917_c2_g1	0.0013976	F6H9N6	CYP716A15; beta-amyrin 28-monooxygenase (F6H9N6)
1.74335	A7NY33	TRINITY_DN4475_c2_g1	0.000112269	A7NY33	POD4: Peroxidase 4 (A7NY33)
1.83385	W8JWW3	TRINITY_DN3688_c0_g1	9.31034e-05	W8JWW3	Cytochrome P450 72A225 (W8JWW3)
1.87313	ath:AT3G24503	TRINITY_DN13745_c0_g1	8.47138e-05	Q56YU0	ALDH2C4; aldehyde dehydrogenase 2C4 (Q56YU0)
1.90265	ath:AT5G50850	TRINITY_DN1190_c0_g1	4.97002e-05	Q38799	MAB1; Transketolase family protein (Q38799)
1.97965	ath:AT2G26640	TRINITY_DN3129_c0_g1	1.73802e-05	O48780	KCS11; 3-ketoacyl-CoA synthase 11 (O48780)
1.99614	zma:542333	TRINITY_DN7514_c0_g1	0.00010067	Q43247	glyceraldehyde-3-phosphate dehydrogenase 3, cytosolic (Q43247)
2.03782	P37064	TRINITY_DN6253_c1_g1	0.000527716	P37064	AAO; ascorbate oxidase (P37064)
2.12315	ath:AT4G37840	TRINITY_DN9239_c0_g1	0.00348147	Q9T071	HKL3; hexokinase-like 3 (Q9T071)
2.14819	B9RHP7	TRINITY_DN3687_c1_g1	0.000621967	B9RHP7	TPS; Terpene synthase 11 (B9RHP7)
2.18736	Q2V6K0	TRINITY_DN25164_c0_g1	0.000617683	Q2V6K0	FaGT6; flavonol 3-O-glucosyltransferase (Q2V6K0)
2.20242	P24465	TRINITY_DN3291_c0_g1	0.00137331	P24465	Cytochrome P450 71A1 (P24465)
2.24811	A7QEU4	TRINITY_DN3858_c0_g1	0.000183959	A7QEU4	POD5: Peroxidase 5 (A7QEU4)
2.26534	ath:AT2G41510	TRINITY_DN558_c0_g1	0.0023346	O22213	CKX1; cytokinin oxidase/dehydrogenase 1 (O22213)
2.30858	A0A0S2IHL2	TRINITY_DN4130_c0_g1	8.06652e-06	A0A0S2IHL2	CYP450; Cytochrome P450 72A397 (A0A0S2IHL2)
2.3181	sot:102597498	TRINITY_DN7488_c0_g1	0.00212174	O24371	LOX-H3; linoleate 13S-lipoxygenase 3-1, chloroplastic-like (O24371)
2.34103	mdm:103446446	TRINITY_DN68094_c0_g1	0.000214372	P43309	PPO; polyphenol oxidase, chloroplastic (P43309)
2.46052	B2KPR3	TRINITY_DN8413_c0_g1	4.18205e-05	B2KPR3	LAMT; Loganic acid O-methyltransferase (B2KPR3)
2.64213	ath:AT4G25420	TRINITY_DN28452_c0_g1	0.00168775	Q39110	GA20OX1; 2-oxoglutarate (2OG) and Fe(II)-dependent oxygenase superfamily protein (Q39110)
2.68752	ath:AT1G75020	TRINITY_DN4358_c0_g1	0.00307074	Q8L4Y2	LPAT4; lysophosphatidyl acyltransferase 4 (Q8L4Y2)
2.86916	ath:AT4G12430	TRINITY_DN7006_c1_g1	5.27552e-06	Q9SU39	TPPF; Haloacid dehalogenase-like hydrolase (HAD) superfamily protein (Q9SU39)
2.89725	nta:107823192	TRINITY_DN3145_c0_g1	5.49481e-07	Q94FM3	CYP92A5; cytochrome P450 71A1-like (Q94FM3)
2.97439	ath: At5G08640	TRINITY_DN7486_c1_g1	0.0785158	Q96330	FLS1; Flavonol synthase/flavanone 1-hydroxylase (Q96330)
2.97439	Q07512	TRINITY_DN1909_c0_g2	0.000246567	Q07512	F3H: Flavonol synthase/flavanone 3-hydroxylase (Q07512)
3.15471	nta:107766502	TRINITY_DN24782_c2_g1	0.000444613	Q9LW96	IPS; inositol-3-phosphate synthase (Q9LW96)
3.26266	ath:AT2G22190	TRINITY_DN1069_c0_g1	2.89463e-05	Q67X99	TPPE; Haloacid dehalogenase-like hydrolase (HAD) superfamily protein (Q67X99)
3.49789	nta:107797877	TRINITY_DN9463_c1_g1	0.000103433	Q42954	PK; pyruvate kinase, cytosolic isozyme (Q42954)
3.51133	ath:AT4G26270	TRINITY_DN34_c0_g1	2.60516e-06	Q94AA4	PFK3; phosphofructokinase 3 (Q94AA4)
3.91459	nta:107796658	TRINITY_DN68028_c0_g1	8.57864e-06	Q8GSM7	SHT; shikimate O-hydroxycinnamoyltransferase (Q8GSM7)
4.2498	ath: At1G63970	TRINITY_DN4048_c0_g1	0.000814062	Q9CAK8	ISPF; 2-C-methyl-D-erythritol 2,4-cyclodiphosphate synthase (Q9CAK8)
