# Supplementary material for: Transcriptome analysis of Thevetia peruviana cell suspensions treated with methyl jasmonate reveals genes involved in phenolics, flavonoids and cardiac glycosides biosynthesis
Source: Front Plant Sci. 2025 May 26;16:1593315. doi: 10.3389/fpls.2025.1593315 (PMC12146404; doi:10.3389/fpls.2025.1593315)
Supplement: Supplementary Table 7 — Annotated transcriptional factors. [file Table10.xlsx]

## Sheet: Hoja1
Gen Name	logFC	Transcript	Value-p	Anotation	Complete Anotation
BHLH18	4.65247	TRINITY_DN6492_c0_g1	9.01043e-05	BHLH18 (Q1PF17)	Transcription factor bHLH18 (Basic helix-loop-helix protein 18) (AtbHLH18) (bHLH 18) (Transcription factor EN 28) (bHLH transcription factor bHLH018)
BHLH93	1.42396	TRINITY_DN5039_c0_g1	0.000297997	BHLH93 (Q9LSL1)	Transcription factor bHLH93 (Basic helix-loop-helix protein 93) (AtbHLH93) (bHLH 93) (Transcription factor EN 47) (bHLH transcription factor bHLH093)
BZIP44	0.845613	TRINITY_DN3423_c0_g2	0.00213893	BZIP44 (C0Z2L5)	bZIP transcription factor 44 (AtbZIP44)
ERF.C.3	1.96935	TRINITY_DN3850_c0_g1	0.00102365	ERF.C.3 (A0A3Q7I5Y9)	Ethylene-response factor C3 (Sl.ERF.C.3) (Ethylene-responsive element-binding factor C3) (Ethylene-responsive transcription factor C3)
ERF018	3.07013	TRINITY_DN4840_c0_g1	0.0028662	ERF018 (Q9S7L5)	Ethylene-responsive transcription factor ERF018
ERF3	1.15794	TRINITY_DN35521_c2_g1	0.00219849	ERF3 (Q9SXS8)	Ethylene-responsive transcription factor 3 (Ethylene-responsive element-binding factor 3 homolog) (Ethylene-responsive element-binding factor 5) (EREBP-5) (NtERF5)
GL1	4.7524	TRINITY_DN8693_c0_g1	0.000300914	GL1 (P27900)	Trichome differentiation protein GL1 (Myb-related protein 0) (AtMYB0) (Protein GLABRA 1) (Protein GLABROUS 1) (R2R3-MYB transcription factor GL1)
GT-3A	1.12864	TRINITY_DN3890_c0_g3	0.000761225	GT-3A (Q9SDW0)	Trihelix transcription factor GT-3a (Trihelix DNA-binding protein GT-3a)
HSFA6b	2.49186	TRINITY_DN22595_c0_g1	0.000155341	HSFA6b (Q9LUH8)	Heat stress transcription factor A-6b (AtHsfA6b) (AtHsf-07)
KUA1	1.76752	TRINITY_DN2387_c0_g2	0.00185201	KUA1 (Q9LVS0)	At5g56840 (MYB transcription factor) (Myb-like transcription factor family protein) (Similarity to Myb-related transcription activator)
LOC107792337	2.60535	TRINITY_DN3703_c0_g1	3.51724e-06	LOC107792337 (Q9SLW8)	mRNA, 1346 bp sequence ( WRKY transcription factor 40)
MYB102	2.0546	TRINITY_DN6329_c0_g1	2.84848e-05	MYB102 (Q9LDR8)	Putative MYB transcription factor
MYB4	2.56671	TRINITY_DN6139_c0_g1	0.000236303	MYB4 (F1B281)	MYB-like transcription factor 4 (PhMYB4) (MYB-like protein MYB5d8) (Protein EMISSION OF BENZENOIDS III) (PhEOBIII)
NFYA7	2.02214	TRINITY_DN116_c0_g1	2.806e-06	NFYA7 (Q84JP1)	Nuclear transcription factor Y subunit A-7 (AtNF-YA-7)
NFYB11	0.993032	TRINITY_DN6527_c1_g1	0.000857246	NF-YB11 (Q9ZQH2)	Nuclear factor Y, subunit B11 (Putative CCAAT-binding transcription factor subunit)
POSF21	1.05674	TRINITY_DN11357_c0_g1	6.189e-05	POSF21 (Q04088)	transcription factor PosF21 (bZIP transcription factor 59) (AtbZIP59)
RAV1	1.30898	TRINITY_DN68073_c3_g1	1.61411e-05	RAV1 (Q9ZWM9)	AP2/ERF and B3 domain-containing transcription factor RAV1 (Ethylene-responsive transcription factor RAV1) (Protein RELATED TO ABI3/VP1 1)
RVE7	1.57269	TRINITY_DN10293_c0_g1	5.99859e-05	RVE7 (B3H5A8)	Protein REVEILLE 7 (Early-phytochrome-responsive 1) (MYB-related transcription factor EPR1)
SVP	1.20402	TRINITY_DN39950_c0_g1	0.00115713	SVP (Q9FVC1)	IbMADS4 (MADS box transcription factor)
TGA1A	1.30668	TRINITY_DN664_c0_g1	0.000691224	TGA1A (P14232)	Transcription factor TGA4 (Ocs element-binding factor 4) (OBF4) (bZIP transcription factor 57) (AtbZIP57)
TGA9	1.48799	TRINITY_DN2357_c1_g1	0.000401508	TGA9 (Q93XM6)	Transcription factor TGA9 (Protein TGACG (TGA) motif-binding protein 9) (bZIP transcription factor 21) (AtbZIP21)
USP	1.59781	TRINITY_DN2418_c0_g1	5.86067e-05	USP (Q9C5I1)	Ethylene-responsive transcription factor RAP2-3 (Cadmium-induced protein AS30) (Ethylene response factor 72) (ERF72) (Ethylene-responsive element binding protein) (AtEBP) (Protein RELATED TO APETALA2 3) (Related to AP2 3)
WRKY11	1.41419	TRINITY_DN5427_c2_g1	0.000480151	WRKY11 (Q9SV15)	WRKY transcription factor 11 (WRKY DNA-binding protein 11)
WRKY13	3.07404	TRINITY_DN3578_c0_g1	6.13961e-05	WRKY13 (Q9SVB7)	WRKY transcription factor 13 (WRKY DNA-binding protein 13)
WRKY24	1.64211	TRINITY_DN1443_c1_g1	0.000276521	WRKY24 (Q6B6R4)	WRKY transcription factor WRKY24 (OsWRKY24)
WRKY27	2.42086	TRINITY_DN4814_c0_g1	4.88052e-06	WRKY27 (Q9FLX8)	WRKY transcription factor 27 (WRKY DNA-binding protein 27)
WRKY51	2.04694	TRINITY_DN56946_c0_g1	0.000130982	WRKY51 (Q93WU9)	WRKY transcription factor 51 (WRKY DNA-binding protein 51)
WRKY53	3.28029	TRINITY_DN4764_c0_g2	0.00211793	WRKY53 (Q9SUP6)	WRKY transcription factor 53 (WRKY DNA-binding protein 53)
WRKY57	1.55903	TRINITY_DN2592_c2_g1	0.000416944	WRKY57 (Q9C983)	WRKY transcription factor 57 (WRKY DNA-binding protein 57)
WRKY70	1.64656	TRINITY_DN6652_c0_g1	0.000848173	WRKY70 (K4BIZ9)	WRKY DNA-binding transcription factor 70 (SlWRKY70)
WRKY72A	1.23175	TRINITY_DN8909_c1_g1	0.0042075	WRKY72A (A0A3Q7GFB5)	WRKY transcription factor 72A (SlWRKY72a) (SlWRKY73) (WRKY DNA-binding protein 72A)
WRKY75	0.819955	TRINITY_DN5930_c0_g1	0.00323592	WRKY75 (Q9FYA2)	WRKY transcription factor 75 (WRKY DNA-binding protein 75)
AIL6	-1.51195	TRINITY_DN1671_c0_g1	0.000251669	AIL6 (Q52QU2)	AP2-like ethylene-responsive transcription factor AIL6 (Protein AINTEGUMENTA-LIKE 6)
At5g28300	-1.4903	TRINITY_DN4197_c0_g1	0.000853577	At5g28300 (Q8H181)	Trihelix transcription factor GTL2 (GT2-LIKE protein 2) (AtGTL2) (Trihelix DNA-binding protein GTL2)
ATHB-13	-1.75023	TRINITY_DN2974_c0_g1	2.76707e-05	ATHB-13 (Q8LC03)	Homeobox-leucine zipper protein ATHB-13 (HD-ZIP protein ATHB-13) (Homeodomain transcription factor ATHB-13)
ATHB-15	-0.953902	TRINITY_DN6227_c0_g1	0.00286977	ATHB-15 (Q9ZU11)	Homeobox-leucine zipper protein ATHB-15 (HD-ZIP protein ATHB-15) (Homeodomain transcription factor ATHB-15) (Protein CORONA) (Protein INCURVATA 4)
BZIP18	-1.21587	TRINITY_DN4797_c2_g1	0.000607159	BZIP18 (O22873)	bZIP transcription factor 18 (AtbZIP18) (bZIP protein 18)
DF1	-1.67452	TRINITY_DN5163_c0_g1	0.000128566	DF1 (Q9C6K3)	Trihelix transcription factor DF1
E2FC	-1.72738	TRINITY_DN5349_c0_g1	7.80027e-05	E2FC (Q9FV70)	Transcription factor E2FC (E2F transcription factor-2) (AtE2F2)
EMB1444	-0.838564	TRINITY_DN26941_c0_g1	0.00121405	EMB1444 (P0C7P8)	Transcription factor EMB1444 (Basic helix-loop-helix protein 169) (AtbHLH169) (bHLH 169) (LONESOME HIGHWAY-like protein 1) (Protein EMBRYO DEFECTIVE 1444) (bHLH transcription factor bHLH169)
ERF003	-2.76533	TRINITY_DN1975_c0_g3	0.00134771	ERF003 (Q94AW5)	Ethylene-responsive transcription factor ERF003
ERF034	-3.28769	TRINITY_DN34836_c0_g1	0.000182216	ERF034 (Q8LBQ7)	Ethylene-responsive transcription factor ERF034
ERF113	-1.50665	TRINITY_DN1245_c3_g2	0.00165022	ERF113 (Q9LYU3)	Ethylene-responsive transcription factor ERF113 (Protein RELATED TO AP2 6L)
FZP	-3.18687	TRINITY_DN2872_c1_g1	4.82343e-05	FZP (Q8H3Q1)	Ethylene-responsive transcription factor FZP (OsERF078) (Protein BRANCHED FLORETLESS 1) (Protein FRIZZY PANICLE) (Protein FRIZZY PANICLE 2)
GATA15	-1.36593	TRINITY_DN4524_c0_g1	0.00178576	GATA15 (Q8LG10)	GATA transcription factor 15
GATA2	-3.3473	TRINITY_DN4212_c0_g1	3.1791e-05	GATA2 (O49741)	GATA transcription factor 2 (AtGATA-2)
GATA5	-1.84874	TRINITY_DN8677_c1_g1	0.00351599	GATA5 (Q9FH57)	GATA transcription factor 5
GT-3B	-1.00822	TRINITY_DN4082_c0_g1	0.000894976	GT-3B (O80450)	Trihelix transcription factor GT-3b (Transcription factor GT-1-like) (Trihelix DNA-binding protein GT-3b)
HAT4	-1.94006	TRINITY_DN5427_c0_g1	0.000127704	HAT4 (Q05466)	Homeobox-leucine zipper protein HAT4 (HD-ZIP protein ATHB-2) (Homeodomain transcription factor ATHB-2) (Homeodomain-leucine zipper protein HAT4) (HD-ZIP protein 4)
HHO3	-1.07747	TRINITY_DN54393_c0_g1	0.00508167	HHO3 (Q9FPE8)	Transcription factor HHO3 (MYB-domain transcription factor HHO3) (Protein HRS1 HOMOLOG 3)
HHO5	-0.915199	TRINITY_DN5461_c0_g1	0.00135547	HHO5 (F4JRB0)	Transcription factor HHO5 (MYB-domain transcription factor HHO5) (Protein HRS1 HOMOLOG 5) (Protein ULT1 INTERACTING FACTOR 1)
LEP	-5.14884	TRINITY_DN25980_c0_g1	1.5203e-05	LEP (Q9M644)	Ethylene-responsive transcription factor LEP (Protein LEAFY PETIOLE)
NFYB5	-2.39361	TRINITY_DN343_c0_g1	0.000192433	NFYB5 (O82248)	Nuclear transcription factor Y subunit B-5 (AtNF-YB-5)
NtEIG-D48	-2.86472	TRINITY_DN2355_c0_g1	7.28179e-05	NtEIG-D48 (Q9FXS1)	WRKY transcription factor NtEIG-D48 ( WRKY transcription factor 7)
PHL11	-2.29937	TRINITY_DN5348_c0_g1	1.58731e-05	PHL11 (C0SVS4)	Myb family transcription factor PHL11 (Protein PHR1-LIKE 11)
RHL1	-1.27619	TRINITY_DN576_c1_g1	0.000422464	RHL1 (D0PX88)	bHLH transcription factor RHL1 (Basic helix-loop-helix protein RHL1) (Protein ROOT HAIRLESS 1) (LjRHL1)
RITF1	-1.20927	TRINITY_DN2439_c1_g1	0.000148993	RITF1 (Q1G3Q4)	At3g60670 (PLATZ transcription factor family protein) (Uncharacterized protein T4C21_80)
UNE10	-1.56132	TRINITY_DN3452_c0_g1	0.0045869	UNE10 (Q8GZ38)	Transcription factor UNE10 (Basic helix-loop-helix protein 16) (AtbHLH16) (bHLH 16) (Protein UNFERTILIZED EMBRYO SAC 10) (Transcription factor EN 108) (bHLH transcription factor bHLH016)
